# Supplementary material for: Dietary soy and meat proteins induce distinct physiological and gene expression changes in rats
Source: Sci Rep. 2016 Feb 9;6:20036. doi: 10.1038/srep20036 (PMC4746574; doi:10.1038/srep20036)
Supplement: Supplementary Dataset 1 [file srep20036-s2.xls]

## Sheet: Soy vs. Casein
Supplementary Table S1-1. List of significantly regulated genes in rat liver after 1 week consumption of the soy protein diet compared to the casein diet.
GENE_ID	SYMBOL	GENE NAME	Soy vs.Casein (Ratio)	Soy vs.Casein (Fold Change)	moderated T-value	moderated P-value
690212	Slc16a5	solute carrier family 16 (monocarboxylate transporter), member 5	17.2104	17.2104	6.28253	6.24628e-06
310392	Slc7a11	solute carrier family 7 (anionic amino acid transporter light chain, xc- system), member 11	16.8865	16.8865	3.3681	0.0034113
25612	Asns	asparagine synthetase (glutamine-hydrolyzing)	13.5663	13.5663	4.19309	0.00054274
494500	Gsta5	glutathione S-transferase Yc2 subunit	12.8299	12.8299	7.9282	2.71669e-07
58835	Phgdh	phosphoglycerate dehydrogenase	11.1814	11.1814	3.45705	0.00280036
81919	Fut1	fucosyltransferase 1	10.8543	10.8543	4.6837	0.000183271
364634	Csmd1	CUB and Sushi multiple domains 1	10.0839	10.0839	3.31983	0.00379604
25662	Igfbp2	insulin-like growth factor binding protein 2	8.16756	8.16756	3.86077	0.00113876
689415	Mt2A	metallothionein 2A	7.76027	7.76027	4.09845	0.000670099
362196	Chac1	ChaC, cation transport regulator homolog 1 (E. coli)	7.39889	7.39889	3.05779	0.00675531
85332	Prkcdbp	protein kinase C, delta binding protein	7.03508	7.03508	7.87892	2.96838e-07
306279	Arhgap22	Rho GTPase activating protein 22	6.4994	6.4994	3.57966	0.00213188
313837	RGD1562284	similar to Glutaminyl-peptide cyclotransferase precursor (QC)	6.34611	6.34611	2.88792	0.00977171
307189	Nebl	nebulette	5.87124	5.87124	2.47499	0.0234562
24567	Mt1a	metallothionein 1a	5.80041	5.80041	4.46228	0.000298611
25648	Slc7a1	solute carrier family 7 (cationic amino acid transporter, y+ system), member 1	5.76385	5.76385	2.64727	0.0163491
94195	S100a9	S100 calcium binding protein A9	5.5552	5.5552	3.93608	0.000962559
245982	Coro6	coronin 6	5.42211	5.42211	3.92274	0.000991653
246273	Trib3	tribbles homolog 3 (Drosophila)	5.40325	5.40325	3.86778	0.0011211
286939	Clmp	CXADR-like membrane protein	5.34433	5.34433	3.52325	0.00241711
170816	Olr59	olfactory receptor 59	5.06923	5.06923	7.24863	9.48528e-07
26760	Akr7a3	aldo-keto reductase family 7, member A3 (aflatoxin aldehyde reductase)	4.81377	4.81377	6.38255	5.10904e-06
140668	Abcc3	ATP-binding cassette, subfamily C (CFTR/MRP), member 3	4.65871	4.65871	4.02465	0.000789961
310625	Rhbg	Rh family, B glycoprotein	4.61182	4.61182	8.98799	4.35795e-08
378461	Terc	telomerase RNA component	4.55439	4.55439	2.32993	0.0316014
292700	Ceacam16	carcinoembryonic antigen-related cell adhesion molecule 16	4.50793	4.50793	2.85697	0.0104466
25428	Cyp7a1	cytochrome P450, family 7, subfamily a, polypeptide 1	4.39356	4.39356	2.7816	0.012283
81924	Cyp8b1	cytochrome P450, family 8, subfamily b, polypeptide 1	4.36237	4.36237	4.19752	0.000537412
366960	Maff	v-maf avian musculoaponeurotic fibrosarcoma oncogene homolog F	4.33203	4.33203	3.07862	0.00645467
306247	Il17rb	interleukin 17 receptor B	4.30863	4.30863	6.36504	5.29146e-06
59327	Twist2	twist basic helix-loop-helix transcription factor 2	4.22774	4.22774	2.57881	0.0188865
25044	Sds	serine dehydratase	4.15152	4.15152	2.69835	0.0146711
117058	Pou2f2	POU class 2 homeobox 2	4.14377	4.14377	2.60251	0.0179685
679272	March9	membrane-associated ring finger (C3HC4) 9	4.14002	4.14002	2.7378	0.0134888
293820	Psat1	phosphoserine aminotransferase 1	4.12204	4.12204	2.36746	0.0292724
691966	Sqrdl	sulfide quinone reductase-like (yeast)	4.07074	4.07074	2.45414	0.0244917
497194	Rnase13	ribonuclease, RNase A family, 13 (non-active)	4.06238	4.06238	2.41954	0.0263048
170580	Fgf21	fibroblast growth factor 21	3.95762	3.95762	2.39796	0.0274989
362604	Tlr12	toll-like receptor 12	3.95452	3.95452	2.7011	0.0145854
297433	Podxl2	podocalyxin-like 2	3.88311	3.88311	2.4856	0.0229454
297096	Snx10	sorting nexin 10	3.82918	3.82918	4.10049	0.000667057
309145	RGD1311946	similar to RIKEN cDNA 1810055G02	3.7543	3.7543	4.04273	0.000758738
414788	RT1-T24-3	RT1 class I, locus T24, gene 3	3.75365	3.75365	3.70535	0.00161094
297932	Atp6v0d2	ATPase, H+ transporting, lysosomal V0 subunit D2	3.74617	3.74617	3.02131	0.00731517
500959	LOC500959	triosephosphate isomerase	3.60783	3.60783	2.6401	0.0165987
29624	Alox5ap	arachidonate 5-lipoxygenase activating protein	3.55434	3.55434	3.1447	0.00558435
361042	Pck2	phosphoenolpyruvate carboxykinase 2 (mitochondrial)	3.54653	3.54653	6.62826	3.13606e-06
100188936	Ormdl1	ORM1-like 1 (S. cerevisiae)	3.53496	3.53496	2.64132	0.016556
310395	Ccrn4l	CCR4 carbon catabolite repression 4-like (S. cerevisiae)	3.51423	3.51423	2.11733	0.0483624
353257	Aoc2-ps1	amine oxidase, copper containing 2 (retina-specific), pseudogene 1	3.40349	3.40349	2.29646	0.033823
171071	Ppp1r15a	protein phosphatase 1, regulatory subunit 15A	3.36751	3.36751	4.43821	0.000314948
300950	Spsb4	splA/ryanodine receptor domain and SOCS box containing 4	3.36397	3.36397	2.48906	0.0227809
619561	Acsf2	acyl-CoA synthetase family member 2	3.36119	3.36119	9.52905	1.80573e-08
362518	Tmem246	transmembrane protein 246	3.31416	3.31416	2.4901	0.0227317
680308	Mthfd2	methylenetetrahydrofolate dehydrogenase (NADP+ dependent) 2, methenyltetrahydrofolate cyclohydrolase	3.28866	3.28866	2.61833	0.0173797
367782	Tceanc	transcription elongation factor A (SII) N-terminal and central domain containing	3.26697	3.26697	2.47867	0.0232781
24833	Spink3	serine peptidase inhibitor, Kazal type 3	3.26462	3.26462	2.91376	0.00924068
24534	Ldhb	lactate dehydrogenase B	3.25538	3.25538	2.55283	0.0199437
362793	RGD1307315	LOC362793	3.23616	3.23616	2.39771	0.0275132
685099	Meiob	meiosis specific with OB domains	3.23558	3.23558	3.00235	0.0076238
24614	Orm1	orosomucoid 1	3.22924	3.22924	5.78693	1.72385e-05
303569	Rundc3a	RUN domain containing 3A	3.22471	3.22471	2.12711	0.0474411
65030	Ephx2	epoxide hydrolase 2, cytoplasmic	3.1447	3.1447	4.13707	0.000614841
81722	Ager	advanced glycosylation end product-specific receptor	3.09928	3.09928	2.86374	0.0102952
81739	P2rx3	purinergic receptor P2X, ligand-gated ion channel, 3	3.08332	3.08332	4.47804	0.000288382
286926	Tfpi2	tissue factor pathway inhibitor 2	3.06507	3.06507	2.16481	0.0440346
361800	Stk19	serine/threonine kinase 19	3.05246	3.05246	2.76237	0.0127992
689613	Mtmr11	myotubularin related protein 11	3.04774	3.04774	2.80237	0.0117481
291975	Enkd1	enkurin domain containing 1	3.03575	3.03575	3.22003	0.00473176
246248	Fmo5	flavin containing monooxygenase 5	3.02523	3.02523	5.99366	1.12441e-05
313022	Map3k6	mitogen-activated protein kinase kinase kinase 6	2.97948	2.97948	2.16991	0.0435912
79240	Nr4a1	nuclear receptor subfamily 4, group A, member 1	2.95944	2.95944	2.85383	0.0105175
301086	Xcr1	chemokine (C motif) receptor 1	2.88791	2.88791	2.2967	0.0338069
311570	Myh7b	myosin, heavy chain 7B, cardiac muscle, beta	2.83986	2.83986	2.90746	0.00936753
305428	Zbtb49	zinc finger and BTB domain containing 49	2.79195	2.79195	2.46005	0.0241938
367391	Marco	macrophage receptor with collagenous structure	2.77095	2.77095	3.05582	0.00678446
503257	Tmem194b	transmembrane protein 194B	2.76342	2.76342	2.88018	0.00993652
24763	Acsm3	acyl-CoA synthetase medium-chain family member 3	2.74056	2.74056	3.76353	0.00141483
300691	Nnmt	nicotinamide N-methyltransferase	2.73435	2.73435	3.72791	0.00153187
365948	Bank1	B-cell scaffold protein with ankyrin repeats 1	2.7171	2.7171	2.20545	0.0406138
25059	Hk2	hexokinase 2	2.68489	2.68489	2.48655	0.0229001
24792	Agxt	alanine-glyoxylate aminotransferase	2.6407	2.6407	5.02369	8.72726e-05
246252	Ces2a	carboxylesterase 2A	2.64007	2.64007	5.24683	5.39544e-05
287151	Metrn	meteorin, glial cell differentiation regulator	2.63185	2.63185	2.16091	0.0443757
299269	Ifi27l2b	interferon, alpha-inducible protein 27 like 2B	2.63063	2.63063	2.96715	0.00823036
246771	Slc25a25	solute carrier family 25 (mitochondrial carrier, phosphate carrier), member 25	2.62126	2.62126	3.77501	0.00137904
291984	Dpep2	dipeptidase 2	2.61084	2.61084	2.31692	0.0324484
500592	Tnfrsf25	tumor necrosis factor receptor superfamily, member 25	2.60655	2.60655	2.37685	0.0287152
24962	Cth	cystathionase (cystathionine gamma-lyase)	2.5973	2.5973	3.7652	0.00140954
291005	Gadd45g	growth arrest and DNA-damage-inducible, gamma	2.59192	2.59192	2.26425	0.0360963
25696	Vldlr	very low density lipoprotein receptor	2.58044	2.58044	2.49473	0.022514
303496	Tbx21	T-box 21	2.57856	2.57856	2.39012	0.0279448
307126	Mcm10	minichromosome maintenance complex component 10	2.57533	2.57533	2.92662	0.00898679
315716	Cd276	Cd276 molecule	2.56144	2.56144	4.48858	0.000281739
29415	S1pr2	sphingosine-1-phosphate receptor 2	2.5538	2.5538	3.13515	0.00570261
362648	Arhgef19	Rho guanine nucleotide exchange factor (GEF) 19	2.5237	2.5237	2.85665	0.0104538
24314	Nqo1	NAD(P)H dehydrogenase, quinone 1	2.5131	2.5131	2.31307	0.0327034
365395	Clcf1	cardiotrophin-like cytokine factor 1	2.49871	2.49871	2.48259	0.0230894
641603	Slc41a3	solute carrier family 41, member 3	2.49474	2.49474	3.29142	0.0040421
362248	Procr	protein C receptor, endothelial	2.45514	2.45514	2.24196	0.0377518
282840	Atf5	activating transcription factor 5	2.43211	2.43211	3.9045	0.00103285
362802	Atp6v1c2	ATPase, H+ transporting, lysosomal V1 subunit C2	2.42307	2.42307	2.19613	0.041376
360649	RGD1359290	Ribosomal_L22 domain containing protein RGD1359290	2.42234	2.42234	2.14856	0.0454741
289338	Disp1	dispatched homolog 1 (Drosophila)	2.4211	2.4211	3.16828	0.00530251
362039	Pla2g12a	phospholipase A2, group XIIA	2.41622	2.41622	3.22862	0.00464304
303559	Arl4d	ADP-ribosylation factor-like 4D	2.41128	2.41128	3.08945	0.00630338
24401	Got1	glutamic-oxaloacetic transaminase 1, soluble	2.39685	2.39685	3.46519	0.00275016
499422	Gstt3	glutathione S-transferase, theta 3	2.39592	2.39592	2.81999	0.0113119
317468	Tlr7	toll-like receptor 7	2.3897	2.3897	2.66499	0.0157472
60630	Unc5b	unc-5 homolog B (C. elegans)	2.36039	2.36039	2.23052	0.0386281
501095	Rftn1	raftlin lipid raft linker 1	2.35618	2.35618	2.64171	0.0165426
299511	Rdh16	retinol dehydrogenase 16 (all-trans)	2.35423	2.35423	3.13707	0.0056787
690820	Klf16	Kruppel-like factor 16	2.35146	2.35146	2.4517	0.0246158
308572	Myh14	myosin, heavy chain 14, non-muscle	2.34861	2.34861	3.19084	0.00504582
362835	Reep6	receptor accessory protein 6	2.34809	2.34809	7.39502	7.20791e-07
314904	Arhgef25	Rho guanine nucleotide exchange factor (GEF) 25	2.34143	2.34143	2.13822	0.046413
308602	Tmem86a	transmembrane protein 86A	2.32531	2.32531	3.80762	0.00128223
289533	Ugt2a3	UDP glucuronosyltransferase 2 family, polypeptide A3	2.31136	2.31136	4.94726	0.000103019
362041	Rpl34	ribosomal protein L34	2.30194	2.30194	3.71717	0.001569
54226	App	amyloid beta (A4) precursor protein	2.28266	2.28266	8.08617	2.04937e-07
679784	Slc17a4	solute carrier family 17, member 4	2.28074	2.28074	4.16755	0.000574486
114247	Slfn3	schlafen 3	2.27931	2.27931	3.00538	0.00757363
24309	Dbp	D site of albumin promoter (albumin D-box) binding protein	2.27738	2.27738	3.02581	0.00724372
363251	Nhej1	nonhomologous end-joining factor 1	2.27582	2.27582	2.12298	0.0478284
362227	Dtd1	D-tyrosyl-tRNA deacylase 1	2.27252	2.27252	4.3851	0.000354274
29376	Irs2	insulin receptor substrate 2	2.26093	2.26093	2.45099	0.0246516
312159	Fam3c	family with sequence similarity 3, member C	2.24505	2.24505	2.579	0.0188789
81670	Gpt	glutamic-pyruvate transaminase (alanine aminotransferase)	2.24177	2.24177	4.0377	0.000767295
361187	Asb5	ankyrin repeat and SOCS box-containing 5	2.23516	2.23516	2.12361	0.0477691
314360	Galc	galactosylceramidase	2.23292	2.23292	2.20722	0.0404712
286922	Fads3	fatty acid desaturase 3	2.22049	2.22049	2.22862	0.0387753
313610	Extl1	exostosin-like glycosyltransferase 1	2.20465	2.20465	3.25111	0.00441834
362490	Tmem55a	transmembrane protein 55A	2.19968	2.19968	3.18926	0.00506342
303073	Cyfip2	cytoplasmic FMR1 interacting protein 2	2.19915	2.19915	3.97646	0.000879611
83509	Slc7a7	solute carrier family 7 (amino acid transporter light chain, y+L system), member 7	2.18901	2.18901	2.88937	0.00974107
306748	Cxcl14	chemokine (C-X-C motif) ligand 14	2.18802	2.18802	2.60417	0.017906
287818	Cd300lf	Cd300 molecule-like family member F	2.18787	2.18787	2.67653	0.0153667
361431	Cbfa2t3	core-binding factor, runt domain, alpha subunit 2; translocated to, 3	2.17744	2.17744	2.24213	0.0377389
63867	Ugt2a1	UDP glucuronosyltransferase 2 family, polypeptide A1	2.17274	2.17274	2.45459	0.0244687
309380	Loxl4	lysyl oxidase-like 4	2.17135	2.17135	2.94656	0.00860661
286964	Hsd17b6	hydroxysteroid (17-beta) dehydrogenase 6	2.16849	2.16849	4.19087	0.000545416
114113	Pafah1b3	platelet-activating factor acetylhydrolase 1b, catalytic subunit 3	2.1661	2.1661	2.20346	0.0407762
310643	Efna4	ephrin A4	2.15879	2.15879	2.38915	0.0280007
291558	RGD1562699	RGD1562699	2.138	2.138	2.40068	0.0273455
29184	Cd36	CD36 molecule (thrombospondin receptor)	2.11125	2.11125	2.22449	0.0390972
305888	Zfhx2	zinc finger homeobox 2	2.1083	2.1083	2.49879	0.0223247
29517	Sgk1	serum/glucocorticoid regulated kinase 1	2.09623	2.09623	2.55822	0.0197201
50719	Slc7a5	solute carrier family 7 (amino acid transporter light chain, L system), member 5	2.09203	2.09203	3.00332	0.00760765
113992	Ugt1a6	UDP glucuronosyltransferase 1 family, polypeptide A6	2.08677	2.08677	7.44641	6.55007e-07
310772	Dennd2d	DENN/MADD domain containing 2D	2.08674	2.08674	2.20287	0.0408242
25256	Fmo1	flavin containing monooxygenase 1	2.07442	2.07442	3.34156	0.00361784
361401	Pla2g15	phospholipase A2, group XV	2.06988	2.06988	4.33359	0.000397148
54233	Car5a	carbonic anhydrase 5a, mitochondrial	2.06944	2.06944	3.94791	0.000937477
304325	Tmem184a	transmembrane protein 184A	2.06711	2.06711	3.51622	0.00245522
294270	RT1-Db1	RT1 class II, locus Db1	2.0641	2.0641	3.04129	0.00700325
296732	Smarcd3	SWI/SNF related, matrix associated, actin dependent regulator of chromatin, subfamily d, member 3	2.05566	2.05566	2.17161	0.043444
64638	Rpl28	ribosomal protein L28	2.03739	2.03739	5.31041	4.70903e-05
361752	Pde6c	phosphodiesterase 6C, cGMP specific, cone, alpha prime	2.035	2.035	2.55097	0.0200215
29260	Tlr4	toll-like receptor 4	2.03211	2.03211	2.90244	0.00946982
140655	Rps16	ribosomal protein S16	2.02658	2.02658	5.40876	3.81866e-05
289014	Mapkapk2	mitogen-activated protein kinase-activated protein kinase 2	2.02596	2.02596	5.09175	7.53246e-05
293497	Kctd13	potassium channel tetramerization domain containing 13	2.01985	2.01985	3.36248	0.00345403
58868	Fzd1	frizzled family receptor 1	2.01812	2.01812	3.22749	0.00465456
24451	Hmox1	heme oxygenase (decycling) 1	2.0178	2.0178	3.14389	0.00559428
295458	Bdh2	3-hydroxybutyrate dehydrogenase, type 2	2.01024	2.01024	2.39902	0.0274388
363143	Gnat1	guanine nucleotide binding protein (G protein), alpha transducing activity polypeptide 1	2.01004	2.01004	2.58544	0.0186252
171179	Glyatl2	glycine-N-acyltransferase-like 2	1.98761	1.98761	4.20225	0.000531782
50677	Ptpro	protein tyrosine phosphatase, receptor type, O	1.98565	1.98565	2.66689	0.015684
364838	Reep5	receptor accessory protein 5	1.98092	1.98092	5.79336	1.70097e-05
24161	Acp1	acid phosphatase 1, soluble	1.9783	1.9783	2.27198	0.0355384
50567	Slc3a2	solute carrier family 3 (amino acid transporter heavy chain), member 2	1.97733	1.97733	3.15744	0.00543033
291352	Gpr158	G protein-coupled receptor 158	1.97006	1.97006	2.23056	0.0386249
362178	Cstf3	cleavage stimulation factor, 3' pre-RNA, subunit 3, 77kDa	1.96577	1.96577	3.06696	0.00662134
171068	Pou2f1	POU class 2 homeobox 1	1.96263	1.96263	2.12071	0.0480418
363465	Pir	pirin (iron-binding nuclear protein)	1.96071	1.96071	2.44058	0.0251877
170924	Abcc4	ATP-binding cassette, subfamily C (CFTR/MRP), member 4	1.95657	1.95657	3.85317	0.00115825
116636	Eif4ebp1	eukaryotic translation initiation factor 4E binding protein 1	1.94491	1.94491	3.9351	0.000964671
308999	Fbxl19	F-box and leucine-rich repeat protein 19	1.94208	1.94208	3.15569	0.00545118
310207	Sema5a	sema domain, seven thrombospondin repeats (type 1 and type 1-like), transmembrane domain (TM) and short cytoplasmic domain, (semaphorin) 5A	1.94091	1.94091	2.32126	0.0321638
360547	Sat2	spermidine/spermine N1-acetyltransferase family member 2	1.93571	1.93571	2.43288	0.0255914
81776	Rps24	ribosomal protein S24	1.9316	1.9316	3.14483	0.00558279
114553	Ncf1	neutrophil cytosolic factor 1	1.92835	1.92835	2.47916	0.0232543
362893	Arhgap9	Rho GTPase activating protein 9	1.91974	1.91974	2.80366	0.0117156
25695	Cebpd	CCAAT/enhancer binding protein (C/EBP), delta	1.91779	1.91779	2.10522	0.049527
154516	Ugt1a7c	UDP glucuronosyltransferase 1 family, polypeptide A7C	1.91535	1.91535	6.81139	2.19142e-06
301595	Ugt1a8	UDP glycosyltransferase 1 family, polypeptide A8	1.91535	1.91535	6.81139	2.19142e-06
396552	Ugt1a9	UDP glucuronosyltransferase 1 family, polypeptide A9	1.91535	1.91535	6.81139	2.19142e-06
396527	Ugt1a2	UDP glucuronosyltransferase 1 family, polypeptide A2	1.91496	1.91496	6.82477	2.13514e-06
316602	Hjurp	Holliday junction recognition protein	1.91458	1.91458	2.37182	0.0290127
396551	Ugt1a3	UDP glycosyltransferase 1 family, polypeptide A3	1.91419	1.91419	6.81762	2.16501e-06
296709	Rpl35	ribosomal protein L35	1.91412	1.91412	5.15456	6.57837e-05
366792	Mettl7b	methyltransferase like 7B	1.91382	1.91382	2.92086	0.00909978
310190	Fam105a	family with sequence similarity 105, member A	1.9129	1.9129	2.10531	0.0495183
498416	Grb10	growth factor receptor bound protein 10	1.9117	1.9117	3.14124	0.005627
304429	Psph	phosphoserine phosphatase	1.91047	1.91047	2.11605	0.0484849
361857	Traf3ip2	Traf3 interacting protein 2	1.90876	1.90876	3.28507	0.00409927
64205	Rplp0	ribosomal protein, large, P0	1.90683	1.90683	6.70632	2.69028e-06
84007	C3ar1	complement component 3a receptor 1	1.90411	1.90411	2.23872	0.0379975
691141	LOC691141	hypothetical protein LOC691141	1.90312	1.90312	2.41317	0.026652
366126	Spi1	spleen focus forming virus (SFFV) proviral integration oncogene	1.90124	1.90124	2.70096	0.0145899
317382	Foxp3	forkhead box P3	1.89852	1.89852	3.04709	0.00691512
24421	Gsta3	glutathione S-transferase A3	1.89405	1.89405	6.71638	2.63775e-06
140942	Ddit4	DNA-damage-inducible transcript 4	1.89023	1.89023	2.47778	0.0233208
289185	Creg1	cellular repressor of E1A-stimulated genes 1	1.88776	1.88776	3.22786	0.00465084
363020	Smco4	single-pass membrane protein with coiled-coil domains 4	1.88365	1.88365	3.64163	0.00185692
361288	Fundc2	FUN14 domain containing 2	1.87151	1.87151	2.95408	0.00846739
290641	Rpl18a	ribosomal protein L18A	1.87123	1.87123	4.96243	9.96787e-05
315594	Oaf	OAF homolog (Drosophila)	1.86604	1.86604	3.96756	0.000897255
287545	Sarm1	sterile alpha and TIR motif containing 1	1.86483	1.86483	2.25751	0.0365899
498282	Arhgap30	Rho GTPase activating protein 30	1.85954	1.85954	2.98873	0.00785313
171064	Igsf6	immunoglobulin superfamily, member 6	1.85932	1.85932	3.09003	0.00629544
81683	Mif	macrophage migration inhibitory factor (glycosylation-inhibiting factor)	1.85882	1.85882	3.32489	0.00375382
29596	Ifrd1	interferon-related developmental regulator 1	1.85482	1.85482	2.53427	0.0207333
294853	Krt18	keratin 18	1.85286	1.85286	5.14375	6.73329e-05
59085	Asl	argininosuccinate lyase	1.85245	1.85245	3.6928	0.00165666
59329	Sik1	salt-inducible kinase 1	1.85222	1.85222	3.41876	0.00304885
309169	Ehbp1l1	EH domain binding protein 1-like 1	1.85173	1.85173	3.05498	0.00679694
315665	RGD1311251	similar to RIKEN cDNA 4930550C14	1.8517	1.8517	4.18502	0.000552565
690164	Harbi1	harbinger transposase derived 1	1.85064	1.85064	3.23373	0.00459101
500904	Ncf4	neutrophil cytosolic factor 4	1.84022	1.84022	2.49928	0.0223021
291044	Nedd9	neural precursor cell expressed, developmentally down-regulated 9	1.83239	1.83239	2.57633	0.0189851
499770	LOC499770	similar to LOC495800 protein	1.83143	1.83143	2.69797	0.0146828
171386	Avpi1	arginine vasopressin-induced 1	1.83132	1.83132	3.12787	0.0057945
574523	Ugt1a5	UDP glucuronosyltransferase 1 family, polypeptide A5	1.8282	1.8282	6.29311	6.11454e-06
24929	Ptger3	prostaglandin E receptor 3 (subtype EP3)	1.82786	1.82786	3.48492	0.00263217
294754	Pelo	pelota homolog (Drosophila)	1.82728	1.82728	3.73665	0.00150229
83790	Cyp2c23	cytochrome P450, family 2, subfamily c, polypeptide 23	1.8249	1.8249	2.88778	0.00977464
84050	Enpp2	ectonucleotide pyrophosphatase/phosphodiesterase 2	1.8217	1.8217	5.99353	1.1247e-05
81768	Rpl22	ribosomal protein L22	1.8157	1.8157	2.6204	0.0173037
29172	Aqp8	aquaporin 8	1.8128	1.8128	3.30661	0.00390868
303336	Wsb1	WD repeat and SOCS box-containing 1	1.81181	1.81181	2.52494	0.0211412
64156	Uba52	ubiquitin A-52 residue ribosomal protein fusion product 1	1.80785	1.80785	5.74408	1.8848e-05
362990	Zcrb1	zinc finger CCHC-type and RNA binding motif 1	1.80729	1.80729	3.77119	0.00139085
29482	Slc1a2	solute carrier family 1 (glial high affinity glutamate transporter), member 2	1.80712	1.80712	2.43251	0.0256111
292768	Yif1b	Yip1 interacting factor homolog B (S. cerevisiae)	1.80175	1.80175	3.85448	0.00115488
266688	Rab8b	RAB8B, member RAS oncogene family	1.80015	1.80015	3.07474	0.00650957
304966	Fcgr3a	Fc fragment of IgG, low affinity IIIa, receptor	1.79984	1.79984	2.42423	0.0260519
25116	Hsd11b1	hydroxysteroid 11-beta dehydrogenase 1	1.79347	1.79347	3.94433	0.000945011
287478	Ctns	cystinosin, lysosomal cystine transporter	1.79325	1.79325	2.98364	0.00794066
24362	Fbp1	fructose-1,6-bisphosphatase 1	1.78978	1.78978	5.91375	1.3255e-05
289827	Ugp2	UDP-glucose pyrophosphorylase 2	1.78878	1.78878	3.94985	0.000933429
29236	Rpsa	ribosomal protein SA	1.78381	1.78381	5.61657	2.46139e-05
25284	Amacr	alpha-methylacyl-CoA racemase	1.7793	1.7793	3.02398	0.00727283
500247	Aplf	aprataxin and PNKP like factor	1.77644	1.77644	2.3399	0.030967
312225	Wdr91	WD repeat domain 91	1.77542	1.77542	4.1544	0.000591558
500981	Zfp202	zinc finger protein 202	1.7751	1.7751	3.51127	0.0024824
297436	Chchd6	coiled-coil-helix-coiled-coil-helix domain containing 6	1.77434	1.77434	4.28336	0.00044402
360505	Nprl3	nitrogen permease regulator-like 3 (S. cerevisiae)	1.77216	1.77216	3.31567	0.00383112
29372	Rasa3	RAS p21 protein activator 3	1.77203	1.77203	2.93089	0.0089042
25348	Rps29	ribosomal protein S29	1.76835	1.76835	3.3386	0.00364158
155151	Coro1a	coronin, actin binding protein 1A	1.76438	1.76438	2.23515	0.0382713
364420	Tnfrsf10b	tumor necrosis factor receptor superfamily, member 10b	1.76437	1.76437	2.15657	0.0447588
688090	LOC688090	similar to RT1 class II histocompatibility antigen, B-1 beta chain precursor (RT1.B-beta(1))	1.76374	1.76374	2.13565	0.0466488
316519	Slc11a1	solute carrier family 11 (proton-coupled divalent metal ion transporter), member 1	1.76211	1.76211	2.5756	0.0190143
310838	Bcar3	breast cancer anti-estrogen resistance 3	1.76158	1.76158	3.44547	0.0028733
691849	LOC691849	hypothetical protein LOC691849	1.75499	1.75499	2.20381	0.0407475
500901	Arhgap39	Rho GTPase activating protein 39	1.75214	1.75214	2.58857	0.0185034
500573	Tmco4	transmembrane and coiled-coil domains 4	1.75151	1.75151	3.36265	0.00345277
304663	Lyl1	lymphoblastic leukemia derived sequence 1	1.75137	1.75137	2.27229	0.035516
100174909	Smim11	small integral membrane protein 11	1.74985	1.74985	2.35178	0.0302255
252929	Ctsz	cathepsin Z	1.74938	1.74938	5.22612	5.64041e-05
299735	Amdhd1	amidohydrolase domain containing 1	1.74516	1.74516	2.74692	0.0132286
300211	Fkbp11	FK506 binding protein 11	1.74479	1.74479	3.09487	0.00622902
497040	Prss36	protease, serine, 36	1.74344	1.74344	2.25143	0.0370402
689779	Tctn2	tectonic family member 2	1.73983	1.73983	2.39993	0.027388
266730	Slc17a3	solute carrier family 17 (organic anion transporter), member 3	1.73672	1.73672	3.65654	0.00179621
25623	Gys2	glycogen synthase 2	1.7362	1.7362	2.62984	0.0169626
300441	Tmem205	transmembrane protein 205	1.73029	1.73029	5.44758	3.51652e-05
497901	Leap2	liver-expressed antimicrobial peptide 2	1.72855	1.72855	2.58235	0.0187465
50654	Ctss	cathepsin S	1.72666	1.72666	3.01817	0.0073654
360572	Rpl23a	ribosomal protein L23a	1.72665	1.72665	3.77018	0.00139398
25434	Sparcl1	SPARC-like 1 (hevin)	1.72602	1.72602	2.44514	0.0249519
367455	Lrg1	leucine-rich alpha-2-glycoprotein 1	1.72574	1.72574	2.95639	0.00842502
171080	Slc17a1	solute carrier family 17 (organic anion transporter), member 1	1.72554	1.72554	4.42508	0.000324239
29292	Ftl	ferritin, light polypeptide	1.72142	1.72142	3.60994	0.00199281
499256	RGD1559600	RGD1559600	1.72064	1.72064	3.1771	0.00520068
498805	Thnsl1	threonine synthase-like 1 (S. cerevisiae)	1.71998	1.71998	2.40102	0.0273262
80850	Gng2	guanine nucleotide binding protein (G protein), gamma 2	1.71912	1.71912	2.34858	0.0304239
25538	Rps5	ribosomal protein S5	1.71854	1.71854	5.94219	1.24999e-05
25599	Cd74	Cd74 molecule, major histocompatibility complex, class II invariant chain	1.71641	1.71641	2.39074	0.0279095
308501	Cd22	CD22 molecule	1.71457	1.71457	2.64327	0.0164879
362100	Endog	endonuclease G	1.71219	1.71219	2.91187	0.00927854
688777	Grpel2	GrpE-like 2, mitochondrial	1.71084	1.71084	4.36918	0.000366997
305826	Samd4a	sterile alpha motif domain containing 4A	1.70842	1.70842	2.45225	0.0245874
362431	Clec4a3	C-type lectin domain family 4, member A3	1.70834	1.70834	2.46739	0.0238289
24693	Ptgs1	prostaglandin-endoperoxide synthase 1	1.70586	1.70586	3.13726	0.00567634
24861	Ugt1a1	UDP glucuronosyltransferase 1 family, polypeptide A1	1.70453	1.70453	5.57642	2.67827e-05
362287	Slc17a9	solute carrier family 17 (vesicular nucleotide transporter), member 9	1.70233	1.70233	2.55002	0.0200615
363248	Rpl37a-ps1	ribosomal protein L37a, pseudogene 1	1.70229	1.70229	4.89904	0.000114416
690899	MGC112715	hypothetical protein LOC690899	1.70102	1.70102	2.96794	0.0082163
288683	RGD1306772	similar to RIKEN cDNA 1110008J03	1.69913	1.69913	2.11302	0.0487747
64302	Rpl4	ribosomal protein L4	1.68975	1.68975	5.10049	7.39167e-05
499537	Fyb	FYN binding protein	1.68698	1.68698	2.57716	0.018952
500200	Atoh8	atonal homolog 8 (Drosophila)	1.68458	1.68458	3.71544	0.00157509
192268	Gls2	glutaminase 2 (liver, mitochondrial)	1.68178	1.68178	4.46141	0.000299185
29285	Rps15	ribosomal protein S15	1.68095	1.68095	4.68198	0.000183965
65209	Dync2h1	dynein cytoplasmic 2 heavy chain 1	1.6782	1.6782	2.30126	0.0334959
298003	Galt	galactose-1-phosphate uridylyltransferase	1.67761	1.67761	3.66631	0.00175748
287419	Rangrf	RAN guanine nucleotide release factor	1.67706	1.67706	2.25776	0.0365715
297708	Pyroxd1	pyridine nucleotide-disulphide oxidoreductase domain 1	1.67518	1.67518	3.77072	0.00139231
117029	Ccr5	chemokine (C-C motif) receptor 5	1.67476	1.67476	2.24037	0.0378721
79255	Atf4	activating transcription factor 4	1.67443	1.67443	2.55722	0.0197614
29288	Rps3a	ribosomal protein S3a	1.67425	1.67425	2.14088	0.0461694
287633	Lrrc59	leucine rich repeat containing 59	1.67337	1.67337	3.38317	0.00329922
100361520	Rpl37a	ribosomal protein L37a	1.67169	1.67169	4.71769	0.000170092
24251	Cd53	Cd53 molecule	1.66999	1.66999	2.56766	0.0193335
64038	LOC64038	sertolin	1.66852	1.66852	4.09401	0.000676753
316533	Chpf	chondroitin polymerizing factor	1.66415	1.66415	3.07414	0.00651809
297113	Gars	glycyl-tRNA synthetase	1.66154	1.66154	3.74432	0.0014768
315097	RGD1561328	cysteine and histidine rich 1-like	1.65939	1.65939	2.44899	0.0247541
287910	Ccl6	chemokine (C-C motif) ligand 6	1.65099	1.65099	2.65497	0.0160849
116646	Tpt1	tumor protein, translationally-controlled 1	1.65011	1.65011	3.26141	0.0043191
300222	Mcrs1	microspherule protein 1	1.64738	1.64738	3.74828	0.00146378
316775	Ankrd12	ankyrin repeat domain 12	1.6395	1.6395	3.05096	0.00685687
100910940	Evi2b	ecotropic viral integration site 2B	1.63797	1.63797	2.29814	0.0337082
192242	Akr1d1	aldo-keto reductase family 1, member D1	1.63662	1.63662	2.44072	0.0251806
25307	Cst3	cystatin C	1.63325	1.63325	4.63706	0.000203061
25458	Gss	glutathione synthetase	1.62708	1.62708	3.48325	0.00264196
54249	Cfd	complement factor D (adipsin)	1.62664	1.62664	2.24679	0.037387
500124	LOC500124	similar to RIKEN cDNA 4921507P07	1.62642	1.62642	2.39839	0.0274746
691533	Lilra5	leukocyte immunoglobulin-like receptor, subfamily A (with TM domain), member 5	1.62335	1.62335	2.42806	0.0258469
309621	RT1-Ba	RT1 class II, locus Ba	1.62273	1.62273	2.28784	0.0344183
498606	Kxd1	KxDL motif containing 1	1.62149	1.62149	4.54201	0.000250378
360571	Rab34	RAB34, member RAS oncogene family	1.61705	1.61705	3.17048	0.00527692
292907	Ruvbl2	RuvB-like 2 (E. coli)	1.61572	1.61572	2.71001	0.0143116
298559	Tcea3	transcription elongation factor A (SII), 3	1.61455	1.61455	2.61096	0.0176516
690254	Polr3gl	polymerase (RNA) III (DNA directed) polypeptide G-like	1.61309	1.61309	4.08449	0.000691265
293485	Cln3	ceroid-lipofuscinosis, neuronal 3	1.61146	1.61146	3.12488	0.0058326
304037	Arl13b	ADP-ribosylation factor-like 13B	1.61104	1.61104	2.62272	0.0172195
288591	Tmem120a	transmembrane protein 120A	1.61003	1.61003	3.10664	0.00607058
365215	Smg9	SMG9 nonsense mediated mRNA decay factor	1.60857	1.60857	2.67044	0.0155663
124440	Rpl41	ribosomal protein L41	1.60771	1.60771	3.67153	0.00173717
310662	Scnm1	sodium channel modifier 1	1.6074	1.6074	2.34317	0.0307609
360816	Sdsl	serine dehydratase-like	1.60547	1.60547	2.33737	0.0311271
363326	Dennd1c	DENN/MADD domain containing 1C	1.604	1.604	2.93217	0.00887944
25315	Ephx1	epoxide hydrolase 1, microsomal (xenobiotic)	1.60319	1.60319	3.11347	0.00598034
689623	Psmg4	proteasome (prosome, macropain) assembly chaperone 4	1.60235	1.60235	3.01697	0.00738479
301250	Mrpl14	mitochondrial ribosomal protein L14	1.60231	1.60231	3.76602	0.00140699
29531	Hpd	4-hydroxyphenylpyruvate dioxygenase	1.59951	1.59951	3.81629	0.00125765
308463	Map3k10	mitogen activated protein kinase kinase kinase 10	1.59818	1.59818	2.98886	0.00785095
29427	Aif1	allograft inflammatory factor 1	1.59648	1.59648	2.39634	0.0275904
79125	Anxa6	annexin A6	1.59446	1.59446	5.99678	1.11722e-05
367743	Praf2	PRA1 domain family, member 2	1.59433	1.59433	2.27509	0.0353161
124323	Rps23	ribosomal protein S23	1.59349	1.59349	2.24779	0.037312
690660	Hint1	histidine triad nucleotide binding protein 1	1.59312	1.59312	2.10116	0.0499228
294311	RGD735065	similar to GI:13385412-like protein splice form I	1.59082	1.59082	5.09238	7.52223e-05
317646	Rpl13a	ribosomal protein L13A	1.58888	1.58888	3.14484	0.00558269
361537	Tyrobp	Tyro protein tyrosine kinase binding protein	1.58675	1.58675	2.65013	0.0162506
315746	Cln6	ceroid-lipofuscinosis, neuronal 6, late infantile, variant	1.58435	1.58435	2.18804	0.0420488
316136	Gpr108	G protein-coupled receptor 108	1.5834	1.5834	3.01451	0.00742444
58964	Nme6	NME/NM23 nucleoside diphosphate kinase 6	1.58268	1.58268	2.17086	0.0435088
310693	Cd5l	Cd5 molecule-like	1.58233	1.58233	2.58584	0.0186098
292787	Lin37	lin-37 homolog (C. elegans)	1.5817	1.5817	2.19279	0.0416528
300920	Cldn2	claudin 2	1.58024	1.58024	2.97405	0.00810789
286996	Zfp689	zinc finger protein 689	1.5784	1.5784	2.27234	0.0355124
140654	Rps3	ribosomal protein S3	1.57759	1.57759	3.95649	0.000919712
366957	Rac2	ras-related C3 botulinum toxin substrate 2 (rho family, small GTP binding protein Rac2)	1.57742	1.57742	2.65237	0.0161739
363165	Csrnp1	cysteine-serine-rich nuclear protein 1	1.5774	1.5774	2.16978	0.0436026
24333	Eno1	enolase 1, (alpha)	1.57626	1.57626	3.01904	0.0073515
310969	Ifi44	interferon-induced protein 44	1.57479	1.57479	2.3763	0.028748
499941	Dbndd2	dysbindin (dystrobrevin binding protein 1) domain containing 2	1.57475	1.57475	2.91516	0.00921278
64523	Tep1	telomerase associated protein 1	1.57414	1.57414	2.38936	0.0279885
57025	Adam15	ADAM metallopeptidase domain 15	1.57409	1.57409	3.73591	0.00150477
309106	Sigirr	single immunoglobulin and toll-interleukin 1 receptor (TIR) domain	1.57346	1.57346	2.7114	0.0142692
302557	Pqbp1	polyglutamine binding protein 1	1.57282	1.57282	2.38815	0.0280582
691018	Hsd17b14	hydroxysteroid (17-beta) dehydrogenase 14	1.57221	1.57221	2.24033	0.0378753
292995	Tm2d3	TM2 domain containing 3	1.57128	1.57128	2.25866	0.0365048
58965	Ramp1	receptor (G protein-coupled) activity modifying protein 1	1.57031	1.57031	2.26306	0.0361829
293589	Paox	polyamine oxidase (exo-N4-amino)	1.56705	1.56705	4.58119	0.000229649
25476	Lgals9	lectin, galactoside-binding, soluble, 9	1.56697	1.56697	2.81642	0.011399
361659	Plekha1	pleckstrin homology domain containing, family A (phosphoinositide binding specific) member 1	1.56633	1.56633	2.55252	0.0199566
293725	Eef1g	eukaryotic translation elongation factor 1 gamma	1.5632	1.5632	3.71746	0.001568
311856	Usp20	ubiquitin specific peptidase 20	1.56216	1.56216	2.47897	0.0232636
287661	Cisd3	CDGSH iron sulfur domain 3	1.56178	1.56178	3.55266	0.00226398
501167	Gmppa	GDP-mannose pyrophosphorylase A	1.55908	1.55908	3.89478	0.00105551
259218	Rwdd1	RWD domain containing 1	1.5536	1.5536	2.78523	0.0121879
288616	Tmem248	transmembrane protein 248	1.55184	1.55184	3.49084	0.00259778
315532	Fli1	Fli-1 proto-oncogene, ETS transcription factor	1.5514	1.5514	2.28171	0.0348473
314910	Nab2	Ngfi-A binding protein 2	1.55138	1.55138	2.94502	0.00863538
292072	Aprt	adenine phosphoribosyl transferase	1.55063	1.55063	4.15376	0.000592404
81774	Rps11	ribosomal protein S11	1.55016	1.55016	5.02402	8.72112e-05
25100	Foxa3	forkhead box A3	1.54848	1.54848	2.7821	0.01227
291309	Usp6nl	USP6 N-terminal like	1.54748	1.54748	3.88919	0.00106878
315696	Snx33	sorting nexin 33	1.5474	1.5474	2.84243	0.0107789
287435	Cd68	Cd68 molecule	1.54463	1.54463	2.37657	0.028732
29201	Ctf1	cardiotrophin 1	1.54458	1.54458	2.39117	0.0278849
81663	Gna12	guanine nucleotide binding protein (G protein) alpha 12	1.54066	1.54066	3.74154	0.00148599
81763	Rpl5	ribosomal protein L5	1.53955	1.53955	5.38154	4.04631e-05
64188	Mafg	v-maf avian musculoaponeurotic fibrosarcoma oncogene homolog G	1.5387	1.5387	3.85125	0.00116322
297029	Gstk1	glutathione S-transferase kappa 1	1.5364	1.5364	3.44247	0.0028925
192351	Fbxo6	F-box protein 6	1.53504	1.53504	2.95805	0.0083946
171443	Slc12a9	solute carrier family 12 (potassium/chloride transporters), member 9	1.53427	1.53427	2.4347	0.0254958
312638	Creld1	cysteine-rich with EGF-like domains 1	1.52942	1.52942	4.11299	0.000648725
116682	Kynu	kynureninase	1.52805	1.52805	2.7019	0.0145606
296371	Pltp	phospholipid transfer protein	1.5272	1.5272	2.82005	0.0113104
29597	P2ry2	purinergic receptor P2Y, G-protein coupled, 2	1.52462	1.52462	2.88137	0.00991086
84595	Nucb1	nucleobindin 1	1.52449	1.52449	4.51379	0.000266474
364069	Hlx	H2.0-like homeobox	1.5222	1.5222	2.35048	0.030306
114598	Clec4f	C-type lectin domain family 4, member F	1.52095	1.52095	2.71987	0.0140141
81769	Rpl36al	ribosomal protein L36a-like	1.52064	1.52064	3.03924	0.00703457
308995	Itgal	integrin, alpha L	1.52014	1.52014	2.32544	0.0318916
687008	Pcca	propionyl CoA carboxylase, alpha polypeptide	1.51986	1.51986	4.16471	0.000578128
63847	Fxyd6	FXYD domain-containing ion transport regulator 6	1.51715	1.51715	2.17966	0.0427549
290224	Emc9	ER membrane protein complex subunit 9	1.51714	1.51714	2.19227	0.0416956
305506	Eif6	eukaryotic translation initiation factor 6	1.51662	1.51662	2.92964	0.00892826
266713	Mnat1	MNAT CDK-activating kinase assembly factor 1	1.51628	1.51628	2.33806	0.0310833
313228	Invs	inversin	1.51619	1.51619	2.42375	0.0260775
500578	Tmem51	transmembrane protein 51	1.51477	1.51477	2.13844	0.0463922
81767	Rpl19	ribosomal protein L19	1.51381	1.51381	4.47346	0.000291317
362504	Dctn3	dynactin 3	1.51268	1.51268	2.35764	0.0298661
300066	Gga1	golgi associated, gamma adaptin ear containing, ARF binding protein 1	1.51253	1.51253	3.98372	0.000865473
25746	Il2rb	interleukin 2 receptor, beta	1.5124	1.5124	2.12106	0.0480088
83711	Inhbe	inhibin beta E	1.50867	1.50867	2.18144	0.0426043
100174910	LOC100174910	glutaredoxin-like protein	1.50733	1.50733	3.69474	0.0016495
24903	Kng1	kininogen 1	1.50682	1.50682	3.01732	0.00737909
288001	Kng1l1	kininogen 1-like 1	1.50602	1.50602	3.01132	0.00747616
309312	Gldc	glycine dehydrogenase (decarboxylating)	1.5039	1.5039	2.28213	0.0348178
25437	Emd	emerin	1.50271	1.50271	2.18772	0.0420752
360667	Mfsd11	major facilitator superfamily domain containing 11	1.50266	1.50266	2.45096	0.0246534
287134	Gnptg	N-acetylglucosamine-1-phosphate transferase, gamma subunit	1.5009	1.5009	3.5233	0.00241686
245981	Rpl15	ribosomal protein L15	1.50084	1.50084	4.78996	0.000145184
287662	Pcgf2	polycomb group ring finger 2	1.50066	1.50066	2.11519	0.0485667
361784	Znrd1	zinc ribbon domain containing 1	1.49856	1.49856	2.13373	0.0468259
113948	Bbs2	Bardet-Biedl syndrome 2	1.49506	1.49506	2.24217	0.0377359
315134	Josd1	Josephin domain containing 1	1.4946	1.4946	3.80198	0.00129847
299940	Sntb1	syntrophin, beta 1	1.49338	1.49338	2.1374	0.0464877
116641	Lgals8	lectin, galactoside-binding, soluble, 8	1.49269	1.49269	3.02928	0.0071892
140587	Sox5	SRY (sex determining region Y)-box 5	1.49216	1.49216	2.2836	0.0347143
24904	Slc22a1	solute carrier family 22 (organic cation transporter), member 1	1.48983	1.48983	4.78972	0.000145261
171361	Eef1a1	eukaryotic translation elongation factor 1 alpha 1	1.48971	1.48971	4.5602	0.000240525
24800	Sts	steroid sulfatase (microsomal), isozyme S	1.48964	1.48964	3.7534	0.00144717
309194	Taf6l	TAF6-like RNA polymerase II, p300/CBP-associated factor (PCAF)-associated factor	1.48834	1.48834	2.45753	0.0243205
100125367	LOC100125367	hypothetical protein LOC100125367	1.48772	1.48772	2.16563	0.0439632
302612	Tspyl2	TSPY-like 2	1.48686	1.48686	2.38155	0.0284403
64307	Rpl24	ribosomal protein L24	1.48533	1.48533	3.13646	0.00568626
317381	Ccdc22	coiled-coil domain containing 22	1.48478	1.48478	3.15018	0.00551764
25155	Syk	spleen tyrosine kinase	1.48388	1.48388	2.77684	0.012409
303671	Fads6	fatty acid desaturase 6	1.48344	1.48344	3.48629	0.00262418
685928	Zc3h10	zinc finger CCCH type containing 10	1.48319	1.48319	2.51562	0.0215561
100192314	Prr24	proline rich 24	1.48262	1.48262	2.42084	0.0262345
309170	Fam89b	family with sequence similarity 89, member B	1.48201	1.48201	2.18531	0.0422774
314617	Wdr18	WD repeat domain 18	1.48152	1.48152	2.75045	0.0131292
292097	Arv1	ARV1 homolog (S. cerevisiae)	1.47939	1.47939	2.11449	0.0486333
362631	Rpl11	ribosomal protein L11	1.47809	1.47809	4.91664	0.000110115
24895	Cyp2a2	cytochrome P450, family 2, subfamily a, polypeptide 2	1.47629	1.47629	4.04279	0.000758624
54231	Car2	carbonic anhydrase 2	1.47567	1.47567	2.60982	0.017694
304330	Cox19	cytochrome c oxidase assembly homolog 19 (S. cerevisiae)	1.47476	1.47476	2.70236	0.0145464
292697	Apoc2	apolipoprotein C-II	1.47392	1.47392	4.55554	0.000243009
500552	RGD1561149	similar to mKIAA1522 protein	1.47385	1.47385	2.5431	0.0203541
293418	Rpl27a	ribosomal protein L27a	1.47364	1.47364	2.54341	0.0203409
114087	Banf1	barrier to autointegration factor 1	1.47289	1.47289	2.57864	0.0188932
684755	Zfpl1	zinc finger protein-like 1	1.47243	1.47243	2.66695	0.0156819
688966	Mef2bnb	MEF2B neighbor	1.46826	1.46826	2.5522	0.01997
291948	Pgrmc1	progesterone receptor membrane component 1	1.46765	1.46765	4.74466	0.000160326
155423	Anxa7	annexin A7	1.46758	1.46758	2.14871	0.0454608
290408	Sugt1	SGT1, suppressor of G2 allele of SKP1 (S. cerevisiae)	1.46672	1.46672	2.69243	0.0148566
363195	Gtpbp2	GTP binding protein 2	1.46602	1.46602	2.48808	0.0228277
83427	Gnb2l1	guanine nucleotide binding protein (G protein), beta polypeptide 2 like 1	1.46559	1.46559	3.90553	0.00103049
266770	Soat2	sterol O-acyltransferase 2	1.46451	1.46451	2.22326	0.039194
681389	Myeov2	myeloma overexpressed 2	1.46322	1.46322	2.95811	0.00839349
301515	Rnf25	ring finger protein 25	1.46074	1.46074	2.9555	0.00844128
113894	Sqstm1	sequestosome 1	1.45995	1.45995	2.30819	0.0330287
365590	Zbtb24	zinc finger and BTB domain containing 24	1.45805	1.45805	2.15265	0.045108
295279	Fcgr1a	Fc fragment of IgG, high affinity Ia, receptor (CD64)	1.4564	1.4564	2.1731	0.043316
64516	Vps45	vacuolar protein sorting 45 homolog (S. cerevisiae)	1.4551	1.4551	2.31385	0.0326517
363151	Ccdc12	coiled-coil domain containing 12	1.45472	1.45472	2.27034	0.0356559
619393	Dnajc12	DnaJ (Hsp40) homolog, subfamily C, member 12	1.45392	1.45392	2.40855	0.0269066
298607	Agmat	agmatine ureohydrolase (agmatinase)	1.45369	1.45369	3.10979	0.00602884
84480	Bnip3	BCL2/adenovirus E1B interacting protein 3	1.45368	1.45368	3.09929	0.00616904
303378	Slfn13	schlafen family member 13	1.45326	1.45326	2.69068	0.0149121
24932	Cd4	Cd4 molecule	1.45209	1.45209	2.49493	0.0225046
24888	Bcl2l1	Bcl2-like 1	1.45186	1.45186	2.2326	0.038467
25369	Adora2a	adenosine A2a receptor	1.45007	1.45007	2.42218	0.0261621
292878	Emc10	ER membrane protein complex subunit 10	1.44898	1.44898	3.36658	0.00342278
361674	Eps8l2	EPS8-like 2	1.44815	1.44815	2.45338	0.02453
287125	Nubp2	nucleotide binding protein 2	1.44718	1.44718	3.62567	0.00192418
301045	Cmtm8	CKLF-like MARVEL transmembrane domain containing 8	1.44683	1.44683	3.59558	0.00205759
83616	Trim3	tripartite motif-containing 3	1.44676	1.44676	2.55376	0.0199048
308129	Iyd	iodotyrosine deiodinase	1.44656	1.44656	2.65129	0.0162107
316216	Taf8	TAF8 RNA polymerase II, TATA box binding protein (TBP)-associated factor	1.44641	1.44641	2.30699	0.0331091
25586	Alpl	alkaline phosphatase, liver/bone/kidney	1.44584	1.44584	2.19963	0.0410886
361732	Tmem109	transmembrane protein 109	1.44226	1.44226	3.38633	0.00327623
751787	Flad1	flavin adenine dinucleotide synthetase 1	1.44153	1.44153	3.91818	0.00100181
80278	Cdk5rap3	CDK5 regulatory subunit associated protein 3	1.44135	1.44135	3.12351	0.00585012
286900	Vimp	VCP-interacting membrane protein	1.44095	1.44095	3.47421	0.00269557
24189	Aldoa	aldolase A, fructose-bisphosphate	1.44033	1.44033	3.38875	0.00325872
94266	Rps27	ribosomal protein S27	1.44013	1.44013	2.75699	0.0129471
362392	Snrnp27	small nuclear ribonucleoprotein 27 (U4/U6.U5)	1.43834	1.43834	2.13393	0.0468067
305251	Rassf6	Ras association (RalGDS/AF-6) domain family member 6	1.43767	1.43767	2.6168	0.0174355
293514	Bcl7c	B-cell CLL/lymphoma 7C	1.43683	1.43683	2.53115	0.0208686
315212	Alg12	asparagine-linked glycosylation 12, alpha-1,6-mannosyltransferase	1.43608	1.43608	2.19196	0.0417215
25506	P4hb	prolyl 4-hydroxylase, beta polypeptide	1.43437	1.43437	3.29151	0.00404132
497941	Gps2	G protein pathway suppressor 2	1.43411	1.43411	2.9786	0.00802812
25579	Map3k12	mitogen activated protein kinase kinase kinase 12	1.43312	1.43312	3.42419	0.00301231
65274	Nup62	nucleoporin 62	1.43226	1.43226	2.99999	0.00766297
688785	Trim8	tripartite motif-containing 8	1.42981	1.42981	2.58889	0.0184907
498486	Gnpnat1	glucosamine-phosphate N-acetyltransferase 1	1.42885	1.42885	2.77625	0.0124245
297699	Strap	serine/threonine kinase receptor associated protein	1.4288	1.4288	3.57269	0.00216522
313539	Kdm4a	lysine (K)-specific demethylase 4A	1.42866	1.42866	3.4199	0.00304116
314157	Fbxo33	F-box protein 33	1.42833	1.42833	3.10336	0.00611437
686506	Lyrm7	LYR motif containing 7	1.42741	1.42741	2.22515	0.0390454
360611	Copz2	coatomer protein complex, subunit zeta 2	1.42692	1.42692	2.53065	0.0208903
25620	Crem	cAMP responsive element modulator	1.42605	1.42605	3.57145	0.00217121
303260	Spag7	sperm associated antigen 7	1.42593	1.42593	3.08081	0.00642376
171016	Hrg	histidine-rich glycoprotein	1.42583	1.42583	3.10766	0.00605702
361689	Unc93b1	unc-93 homolog B1 (C. elegans)	1.42527	1.42527	2.63753	0.0166891
298104	RGD1304595	similar to RIKEN cDNA 6330416G13 gene	1.42505	1.42505	2.89483	0.0096268
100360077	Znhit1	zinc finger, HIT-type containing 1	1.42262	1.42262	2.44585	0.0249153
140669	Abcb6	ATP-binding cassette, subfamily B (MDR/TAP), member 6	1.42125	1.42125	4.13148	0.000622545
83499	Psmd4	proteasome (prosome, macropain) 26S subunit, non-ATPase, 4	1.42083	1.42083	2.88381	0.00985886
360754	Zfp358	zinc finger protein 358	1.42024	1.42024	3.3326	0.00369029
312113	Stard8	StAR-related lipid transfer (START) domain containing 8	1.41973	1.41973	2.10231	0.0498111
314336	Ddx41	DEAD (Asp-Glu-Ala-Asp) box polypeptide 41	1.41942	1.41942	2.38774	0.0280816
303536	Dnajc7	DnaJ (Hsp40) homolog, subfamily C, member 7	1.41787	1.41787	3.34682	0.00357596
113906	Hspb8	heat shock protein B8	1.41509	1.41509	2.3173	0.0324233
81640	Amd1	adenosylmethionine decarboxylase 1	1.41345	1.41345	2.42262	0.0261388
25698	Ass1	argininosuccinate synthase 1	1.41343	1.41343	2.88898	0.00974945
65130	Cldn3	claudin 3	1.41265	1.41265	2.23074	0.0386112
290644	Ifi30	interferon gamma inducible protein 30	1.41178	1.41178	4.13586	0.000616493
497099	Xkr9	XK, Kell blood group complex subunit-related family, member 9	1.41014	1.41014	2.27332	0.0354424
288518	Get4	golgi to ER traffic protein 4 homolog (S. cerevisiae)	1.41008	1.41008	3.1313	0.00575109
297416	Nfu1	NFU1 iron-sulfur cluster scaffold homolog (S. cerevisiae)	1.41	1.41	2.21841	0.0395757
287420	Pfas	phosphoribosylformylglycinamidine synthase	1.40943	1.40943	2.139	0.046341
363138	Nprl2	nitrogen permease regulator-like 2 (S. cerevisiae)	1.40743	1.40743	3.03894	0.00703924
360463	Mpv17l	MPV17 mitochondrial membrane protein-like	1.40718	1.40718	2.73475	0.0135769
499156	Gas2	growth arrest-specific 2	1.40665	1.40665	2.30333	0.0333559
679869	Tcf7l2	transcription factor 7-like 2 (T-cell specific, HMG-box)	1.40594	1.40594	2.56016	0.0196399
24974	RT1-A2	RT1 class Ia, locus A2	1.4055	1.4055	2.12014	0.0480962
306348	RGD1566239	similar to RIKEN cDNA 2810428I15	1.40412	1.40412	2.25636	0.0366744
287269	Clk4	CDC-like kinase 4	1.40382	1.40382	2.31746	0.032413
315309	Tfcp2	transcription factor CP2	1.40325	1.40325	2.82792	0.0111208
499871	Zfyve19	zinc finger, FYVE domain containing 19	1.40232	1.40232	2.10127	0.0499124
170551	Slc5a6	solute carrier family 5 (sodium/multivitamin and iodide cotransporter), member 6	1.39987	1.39987	3.43325	0.00295235
362040	Ostc	oligosaccharyltransferase complex subunit (non-catalytic)	1.39936	1.39936	2.79703	0.0118834
25626	Krt8	keratin 8	1.39883	1.39883	2.13384	0.0468152
297755	Rpl7	ribosomal protein L7	1.39865	1.39865	3.45013	0.00284371
83782	Nme2	NME/NM23 nucleoside diphosphate kinase 2	1.39669	1.39669	2.14607	0.045699
290596	Ghitm	growth hormone inducible transmembrane protein	1.39662	1.39662	3.54247	0.0023159
361698	Pold4	polymerase (DNA-directed), delta 4, accessory subunit	1.39606	1.39606	2.56668	0.0193735
29436	Tfpi	tissue factor pathway inhibitor (lipoprotein-associated coagulation inhibitor)	1.39504	1.39504	3.52766	0.00239351
299841	Tmem5	transmembrane protein 5	1.39411	1.39411	2.57286	0.0191238
288914	Trmt1	tRNA methyltransferase 1 homolog (S. cerevisiae)	1.39347	1.39347	2.65528	0.0160745
116686	Gsr	glutathione reductase	1.39293	1.39293	3.33806	0.00364595
83584	Casp6	caspase 6	1.3928	1.3928	2.2922	0.0341158
362456	Arhgdib	Rho, GDP dissociation inhibitor (GDI) beta	1.39221	1.39221	2.85098	0.0105822
362061	Cryz	crystallin, zeta (quinone reductase)	1.3922	1.3922	3.08223	0.00640384
309674	Rrp1	ribosomal RNA processing 1	1.392	1.392	2.51987	0.0213657
298400	Creb3	cAMP responsive element binding protein 3	1.39174	1.39174	3.47742	0.00267645
293494	Ino80e	INO80 complex subunit E	1.39049	1.39049	2.7412	0.0133913
362810	Coq10a	coenzyme Q10 homolog A (S. cerevisiae)	1.39048	1.39048	2.41785	0.0263969
360709	Tfg	Trk-fused gene	1.3892	1.3892	2.30852	0.0330062
299851	Mars	methionyl-tRNA synthetase	1.3891	1.3891	2.28016	0.0349566
117544	Ppat	phosphoribosyl pyrophosphate amidotransferase	1.38716	1.38716	2.16945	0.0436307
363241	Eef1b2	eukaryotic translation elongation factor 1 beta 2	1.38617	1.38617	2.49947	0.0222934
295357	Lamtor5	late endosomal/lysosomal adaptor, MAPK and MTOR activator 5	1.38571	1.38571	2.19145	0.0417638
689377	Rab20	RAB20, member RAS oncogene family	1.38407	1.38407	2.63184	0.016891
29199	Hfe	hemochromatosis	1.3829	1.3829	2.97503	0.00809061
29282	Rpl23	ribosomal protein L23	1.38279	1.38279	4.00515	0.000825081
361807	Lemd2	LEM domain containing 2	1.38251	1.38251	2.70373	0.0145041
289352	Eprs	glutamyl-prolyl-tRNA synthetase	1.38181	1.38181	2.29365	0.0340158
293673	Eif1ad	eukaryotic translation initiation factor 1A domain containing	1.37995	1.37995	2.86621	0.0102406
293149	Mrpl48	mitochondrial ribosomal protein L48	1.37876	1.37876	2.42902	0.0257963
171564	Pbld1	phenazine biosynthesis-like protein domain containing 1	1.37843	1.37843	3.72177	0.00155301
24894	Cyp2a1	cytochrome P450, family 2, subfamily a, polypeptide 1	1.37729	1.37729	2.30213	0.033437
366014	Zdhhc12	zinc finger, DHHC-type containing 12	1.37702	1.37702	2.8847	0.00983989
498000	Coa3	cytochrome C oxidase assembly factor 3	1.37511	1.37511	2.66823	0.0156394
304334	Fam20c	family with sequence similarity 20, member C	1.37283	1.37283	2.31609	0.0325032
361729	Cyb561a3	cytochrome b561 family, member A3	1.37183	1.37183	2.80039	0.0117981
290802	Ubxn8	UBX domain protein 8	1.37183	1.37183	2.40153	0.0272976
114845	Klf3	Kruppel-like factor 3 (basic)	1.37165	1.37165	2.59517	0.0182481
499779	Swi5	SWI5 recombination repair homolog (yeast)	1.3716	1.3716	2.42103	0.0262242
81634	Actn1	actinin, alpha 1	1.3712	1.3712	2.36581	0.0293714
58917	Hpx	hemopexin	1.37087	1.37087	3.56937	0.0021813
304766	Ubxn4	UBX domain protein 4	1.36913	1.36913	2.97544	0.00808347
293024	Akap13	A kinase (PRKA) anchor protein 13	1.36877	1.36877	2.60873	0.0177346
298700	Eif3g	eukaryotic translation initiation factor 3, subunit G	1.36849	1.36849	2.86986	0.0101602
81826	Slc20a1	solute carrier family 20 (phosphate transporter), member 1	1.36828	1.36828	2.44784	0.0248128
300035	Pycrl	pyrroline-5-carboxylate reductase-like	1.36759	1.36759	2.89485	0.00962645
289668	Lap3	leucine aminopeptidase 3	1.36755	1.36755	2.58684	0.0185706
361545	Rbm42	RNA binding motif protein 42	1.36718	1.36718	2.60402	0.0179116
361370	Tom1	target of myb1 (chicken)	1.36639	1.36639	2.7098	0.014318
310201	Cmbl	carboxymethylenebutenolidase homolog (Pseudomonas)	1.36593	1.36593	3.51941	0.00243785
361712	Syvn1	synovial apoptosis inhibitor 1, synoviolin	1.36582	1.36582	3.3989	0.00318615
361396	Ranbp10	RAN binding protein 10	1.36546	1.36546	2.56091	0.0196092
114846	Gsto1	glutathione S-transferase omega 1	1.36522	1.36522	2.47654	0.0233808
246246	Pnpla7	patatin-like phospholipase domain containing 7	1.36498	1.36498	2.29404	0.0339894
362037	Ap1ar	adaptor-related protein complex 1 associated regulatory protein	1.36479	1.36479	3.01288	0.00745088
113898	Prdx5	peroxiredoxin 5	1.36477	1.36477	3.05541	0.00679051
29189	Fdx1	ferredoxin 1	1.36394	1.36394	2.18692	0.0421419
311358	Serinc4	serine incorporator 4	1.36328	1.36328	2.70187	0.0145617
114638	Hps1	Hermansky-Pudlak syndrome 1 homolog (human)	1.36138	1.36138	2.48122	0.0231548
64369	Ppap2a	phosphatidic acid phosphatase type 2A	1.3612	1.3612	2.3942	0.0277122
362706	Rbks	ribokinase	1.3612	1.3612	2.50181	0.022185
362634	C1qc	complement component 1, q subcomponent, C chain	1.36084	1.36084	2.39647	0.0275832
287097	Hcfc1r1	host cell factor C1 regulator 1 (XPO1-dependent)	1.35926	1.35926	3.11831	0.00591728
679886	Chmp4bl1	chromatin modifying protein 4B-like 1	1.35873	1.35873	2.63874	0.0166466
300033	Eef1d	eukaryotic translation elongation factor 1 delta (guanine nucleotide exchange protein)	1.358	1.358	2.74827	0.0131906
50676	Slc6a12	solute carrier family 6 (neurotransmitter transporter), member 12	1.35794	1.35794	2.2714	0.0355802
294287	Phf1	PHD finger protein 1	1.3569	1.3569	2.1383	0.046405
363521	Taz	tafazzin	1.35649	1.35649	2.84012	0.0108327
308518	Nudt19	nudix (nucleoside diphosphate linked moiety X)-type motif 19	1.35522	1.35522	2.96289	0.00830692
64539	Ndufv3	NADH dehydrogenase (ubiquinone) flavoprotein 3	1.35478	1.35478	2.3382	0.0310741
498368	LOC498368	similar to RIKEN cDNA 0610040J01	1.3526	1.3526	2.60287	0.0179551
79245	Hsf1	heat shock transcription factor 1	1.35176	1.35176	2.21533	0.0398202
83583	Rabac1	Rab acceptor 1 (prenylated)	1.35091	1.35091	3.45159	0.00283455
65043	Rpl14	ribosomal protein L14	1.35071	1.35071	3.16669	0.00532104
299857	Shmt2	serine hydroxymethyltransferase 2 (mitochondrial)	1.34902	1.34902	2.33488	0.0312848
685131	Mea1	male-enhanced antigen 1	1.34759	1.34759	3.20634	0.00487655
361509	Ube2m	ubiquitin-conjugating enzyme E2M	1.3453	1.3453	2.84377	0.010748
290796	Tmem66	transmembrane protein 66	1.34463	1.34463	3.42149	0.00303039
298510	Pabpc4	poly(A) binding protein, cytoplasmic 4	1.34272	1.34272	2.67211	0.0155113
25697	Ctsl1	cathepsin L1	1.34161	1.34161	2.31051	0.0328733
361034	Arhgef40	Rho guanine nucleotide exchange factor (GEF) 40	1.34142	1.34142	2.45198	0.0246016
315306	Mettl7a	methyltransferase like 7A	1.34052	1.34052	2.11185	0.0488862
291925	RGD1308706	similar to RIKEN cDNA 4921524J17	1.34045	1.34045	2.15554	0.0448502
252919	Slc38a3	solute carrier family 38, member 3	1.34027	1.34027	3.22493	0.0046809
311422	Itpa	inosine triphosphatase (nucleoside triphosphate pyrophosphatase)	1.33995	1.33995	2.27954	0.0350004
301122	Dus3l	dihydrouridine synthase 3-like (S. cerevisiae)	1.33964	1.33964	2.12711	0.0474408
310635	Arhgef2	rho/rac guanine nucleotide exchange factor (GEF) 2	1.33937	1.33937	2.32824	0.0317105
83472	Ugdh	UDP-glucose 6-dehydrogenase	1.33763	1.33763	2.60232	0.0179756
292485	Fuca2	fucosidase, alpha-L- 2, plasma	1.33734	1.33734	2.39476	0.0276798
300236	Smagp	small cell adhesion glycoprotein	1.33552	1.33552	2.28984	0.0342791
79250	Aco2	aconitase 2, mitochondrial	1.33416	1.33416	3.22504	0.00467975
291962	Elmo3	engulfment and cell motility 3	1.33379	1.33379	2.9851	0.00791532
361310	Pfdn1	prefoldin subunit 1	1.33374	1.33374	2.2583	0.0365317
361137	Tmem192	transmembrane protein 192	1.33374	1.33374	2.11267	0.0488076
308392	Strn4	striatin, calmodulin binding protein 4	1.33315	1.33315	2.73403	0.0135975
316064	Oxsr1	oxidative-stress responsive 1	1.33304	1.33304	2.50534	0.0220226
29681	C1qbp	complement component 1, q subcomponent binding protein	1.33285	1.33285	3.38042	0.0033194
65161	Litaf	lipopolysaccharide-induced TNF factor	1.33278	1.33278	2.19421	0.041535
307798	Acd	adrenocortical dysplasia homolog (mouse)	1.33247	1.33247	2.47862	0.0232803
298696	Pin1	peptidylprolyl cis/trans isomerase, NIMA-interacting 1	1.32916	1.32916	2.63803	0.0166716
65138	Adrm1	adhesion regulating molecule 1	1.3287	1.3287	2.29485	0.0339332
688673	Pomt2	protein-O-mannosyltransferase 2	1.32868	1.32868	2.10823	0.0492352
100216475	Hexdc	hexosaminidase (glycosyl hydrolase family 20, catalytic domain) containing	1.32864	1.32864	2.28704	0.0344737
58960	Map2k2	mitogen activated protein kinase kinase 2	1.32782	1.32782	3.28793	0.00407343
362979	Panx2	pannexin 2	1.32658	1.32658	2.15306	0.0450715
300079	Rpl3	ribosomal protein L3	1.32658	1.32658	3.03662	0.00707495
300968	Uba5	ubiquitin-like modifier activating enzyme 5	1.32631	1.32631	2.35357	0.0301156
295235	Ssr2	signal sequence receptor, beta	1.32624	1.32624	2.13935	0.046309
300689	Rexo2	RNA exonuclease 2	1.32533	1.32533	2.51164	0.0217353
291673	Sil1	SIL1 homolog, endoplasmic reticulum chaperone (S. cerevisiae)	1.32265	1.32265	2.56393	0.0194855
305956	Wdfy2	WD repeat and FYVE domain containing 2	1.32006	1.32006	2.82996	0.0110721
302899	Txndc11	thioredoxin domain containing 11	1.31819	1.31819	3.13912	0.00565321
170724	Anp32b	acidic (leucine-rich) nuclear phosphoprotein 32 family, member B	1.31785	1.31785	3.95015	0.000932802
117519	Keap1	Kelch-like ECH-associated protein 1	1.31756	1.31756	2.88367	0.00986191
360678	Arhgdia	Rho GDP dissociation inhibitor (GDI) alpha	1.31665	1.31665	3.43099	0.00296721
301067	Slc25a38	solute carrier family 25, member 38	1.31664	1.31664	2.14407	0.04588
309301	Rcl1	RNA terminal phosphate cyclase-like 1	1.31495	1.31495	2.8658	0.0102496
293701	Esrra	estrogen related receptor, alpha	1.31488	1.31488	2.46073	0.0241596
287208	Ttc1	tetratricopeptide repeat domain 1	1.31443	1.31443	2.11599	0.04849
79120	Arf4	ADP-ribosylation factor 4	1.31248	1.31248	3.44137	0.00289959
29677	Psmc3	proteasome (prosome, macropain) 26S subunit, ATPase 3	1.31228	1.31228	2.41912	0.0263278
301035	Lrrfip2	leucine rich repeat (in FLII) interacting protein 2	1.31186	1.31186	2.10078	0.04996
29435	Ssr4	signal sequence receptor, delta	1.3099	1.3099	2.78456	0.0122055
100302453	Mettl9	methyltransferase like 9	1.30987	1.30987	2.8142	0.0114535
300142	Trabd	TraB domain containing	1.30939	1.30939	2.15016	0.0453302
292624	Gltscr2	glioma tumor suppressor candidate region gene 2	1.30935	1.30935	2.70581	0.01444
287543	Tnfaip1	tumor necrosis factor, alpha-induced protein 1 (endothelial)	1.3093	1.3093	2.97929	0.00801614
114768	Uox	urate oxidase	1.30806	1.30806	2.3903	0.0279347
360230	Stk40	serine/threonine kinase 40	1.30797	1.30797	2.10367	0.0496776
498234	Arl8a	ADP-ribosylation factor-like 8A	1.3078	1.3078	2.51625	0.0215276
116692	Cyth2	cytohesin 2	1.30681	1.30681	2.30312	0.0333697
192246	Phf5a	PHD finger protein 5A	1.30546	1.30546	2.34774	0.0304757
85385	Shc1	SHC (Src homology 2 domain containing) transforming protein 1	1.30499	1.30499	2.90719	0.00937306
313689	Dhrs3	dehydrogenase/reductase (SDR family) member 3	1.30482	1.30482	2.26189	0.0362686
296315	RGD1307752	similar to RIKEN cDNA 1110008F13	1.30476	1.30476	3.4939	0.00258018
296162	Ddrgk1	DDRGK domain containing 1	1.30467	1.30467	3.21831	0.00474974
24648	Serpina1	serpin peptidase inhibitor, clade A (alpha-1 antiproteinase, antitrypsin), member 1	1.30392	1.30392	2.91317	0.00925254
83527	Dbnl	drebrin-like	1.30379	1.30379	2.23391	0.038366
361425	Emc8	ER membrane protein complex subunit 8	1.30335	1.30335	2.26645	0.0359366
293142	Spcs2	signal peptidase complex subunit 2 homolog (S. cerevisiae)	1.30299	1.30299	2.55627	0.0198005
362946	MGC94207	similar to RIKEN cDNA C030006K11	1.30196	1.30196	2.91956	0.00912532
292148	Eif3a	eukaryotic translation initiation factor 3, subunit A	1.30173	1.30173	2.93653	0.00879599
300965	Srprb	signal recognition particle receptor, B subunit	1.30022	1.30022	2.6186	0.0173696
294281	Slc39a7	solute carrier family 39 (zinc transporter), member 7	1.29843	1.29843	3.4979	0.00255731
288908	Cc2d1a	coiled-coil and C2 domain containing 1A	1.29807	1.29807	2.4844	0.0230028
361638	Acsm1	acyl-CoA synthetase medium-chain family member 1	1.29728	1.29728	2.62698	0.0170654
170913	Abcb1a	ATP-binding cassette, sub-family B (MDR/TAP), member 1A	1.2968	1.2968	2.12387	0.047744
25466	Il1rap	interleukin 1 receptor accessory protein	1.29624	1.29624	2.26229	0.036239
685174	Cnpy3	canopy FGF signaling regulator 3	1.29434	1.29434	2.58093	0.0188026
297570	Pex26	peroxisomal biogenesis factor 26	1.29423	1.29423	2.39709	0.0275479
29565	Eef2	eukaryotic translation elongation factor 2	1.2936	1.2936	3.6728	0.00173225
303518	Smarce1	SWI/SNF related, matrix associated, actin dependent regulator of chromatin, subfamily e, member 1	1.29234	1.29234	2.14073	0.0461836
310653	mrpl9	mitochondrial ribosomal protein L9	1.29204	1.29204	2.53647	0.0206378
81764	Rpl10	ribosomal protein L10	1.2912	1.2912	2.58497	0.0186438
305895	Dcaf11	DDB1 and CUL4 associated factor 11	1.29104	1.29104	2.37271	0.0289597
305606	Mtif2	mitochondrial translational initiation factor 2	1.29094	1.29094	2.37567	0.0287849
366448	Uqcrh	ubiquinol-cytochrome c reductase hinge protein	1.28963	1.28963	2.44753	0.0248288
29445	Cox4i1	cytochrome c oxidase subunit IV isoform 1	1.28936	1.28936	3.06684	0.00662298
171437	Dnttip1	deoxynucleotidyltransferase, terminal, interacting protein 1	1.28932	1.28932	2.22308	0.0392079
290551	Chdh	choline dehydrogenase	1.28899	1.28899	2.66416	0.015775
29630	Psme1	proteasome (prosome, macropain) activator subunit 1	1.28803	1.28803	2.13645	0.0465753
364154	Smim14	small integral membrane protein 14	1.28788	1.28788	2.57904	0.0188774
680747	Mrpl20	mitochondrial ribosomal protein L20	1.28705	1.28705	2.22806	0.0388184
300257	Pfdn5	prefoldin subunit 5	1.28624	1.28624	2.25945	0.0364467
292536	Prpf31	pre-mRNA processing factor 31	1.28482	1.28482	2.1066	0.0493931
58851	Nr1h2	nuclear receptor subfamily 1, group H, member 2	1.28365	1.28365	3.10617	0.00607677
308061	Pdcd6	programmed cell death 6	1.28309	1.28309	2.59071	0.0184203
94198	Psmb1	proteasome (prosome, macropain) subunit, beta type 1	1.2829	1.2829	2.36908	0.0291759
296733	Chpf2	chondroitin polymerizing factor 2	1.28148	1.28148	2.13605	0.0466116
300744	Ubl7	ubiquitin-like 7 (bone marrow stromal cell-derived)	1.28113	1.28113	2.72195	0.0139524
360636	Slc25a39	solute carrier family 25, member 39	1.27897	1.27897	2.37514	0.028816
25308	Cstb	cystatin B (stefin B)	1.27896	1.27896	2.27979	0.0349825
361174	Alg11	ALG11, alpha-1,2-mannosyltransferase	1.27895	1.27895	2.82446	0.0112037
293427	Eif3f	eukaryotic translation initiation factor 3, subunit F	1.27737	1.27737	2.74973	0.0131495
311799	Ndor1	NADPH dependent diflavin oxidoreductase 1	1.27641	1.27641	2.29773	0.033736
296370	Ctsa	cathepsin A	1.27612	1.27612	2.55053	0.02004
24464	Hp	haptoglobin	1.27541	1.27541	2.27514	0.0353125
29367	Chkb	choline kinase beta	1.27538	1.27538	2.3184	0.0323512
65166	Sec11a	SEC11 homolog A (S. cerevisiae)	1.27426	1.27426	2.18736	0.0421057
25246	Bsg	basigin (Ok blood group)	1.27401	1.27401	2.94344	0.00866501
24368	Fh	fumarate hydratase	1.27346	1.27346	2.75351	0.0130437
116662	Ecm1	extracellular matrix protein 1	1.27278	1.27278	3.1394	0.00564978
80843	Sec61a1	Sec61 alpha 1 subunit (S. cerevisiae)	1.27061	1.27061	2.47826	0.0232975
84383	Timm8a1	translocase of inner mitochondrial membrane 8 homolog a1 (yeast)	1.26954	1.26954	2.19233	0.0416904
79239	Hmox2	heme oxygenase (decycling) 2	1.26941	1.26941	2.35809	0.0298389
29425	Psmb5	proteasome (prosome, macropain) subunit, beta type 5	1.26931	1.26931	2.50979	0.0218195
100529260	Ankhd1	ankyrin repeat and KH domain containing 1	1.26926	1.26926	2.45024	0.0246899
81815	Tpp2	tripeptidyl peptidase II	1.2682	1.2682	2.24246	0.0377138
24179	Agt	angiotensinogen (serpin peptidase inhibitor, clade A, member 8)	1.26812	1.26812	2.15291	0.0450847
300191	Slc48a1	solute carrier family 48 (heme transporter), member 1	1.26809	1.26809	2.80834	0.0115987
171451	Marc2	mitochondrial amidoxime reducing component 2	1.26776	1.26776	2.99665	0.00771891
116689	Ptpn6	protein tyrosine phosphatase, non-receptor type 6	1.26702	1.26702	2.13511	0.0466983
691393	Oxa1l	oxidase (cytochrome c) assembly 1-like	1.26538	1.26538	2.38052	0.0285003
117596	Atp6v1b2	ATPase, H transporting, lysosomal V1 subunit B2	1.26397	1.26397	2.38825	0.0280526
64322	Dap	death-associated protein	1.2619	1.2619	2.77481	0.0124629
361531	Paf1	Paf1, RNA polymerase II associated factor, homolog (S. cerevisiae)	1.26178	1.26178	2.15404	0.0449836
25498	Npm1	nucleophosmin (nucleolar phosphoprotein B23, numatrin)	1.25996	1.25996	2.44048	0.0251932
361385	Ndufb7	NADH dehydrogenase (ubiquinone) 1 beta subcomplex, 7	1.25797	1.25797	2.1872	0.0421187
29674	Psma7	proteasome (prosome, macropain) subunit, alpha type 7	1.25773	1.25773	2.29755	0.0337483
116679	Cgrrf1	cell growth regulator with ring finger domain 1	1.25764	1.25764	2.49843	0.0223413
361207	Tmed9	transmembrane emp24 protein transport domain containing 9	1.25747	1.25747	2.20205	0.0408908
360915	Cops4	COP9 signalosome subunit 4	1.25714	1.25714	2.58283	0.0187277
116664	Atp6v1f	ATPase, H transporting, lysosomal V1 subunit F	1.25493	1.25493	2.11175	0.048896
500526	Mknk1	MAP kinase-interacting serine/threonine kinase 1	1.2546	1.2546	2.16269	0.0442202
29678	Sart1	squamous cell carcinoma antigen recognized by T cells	1.25413	1.25413	2.66533	0.0157358
300447	Ecsit	ECSIT signalling integrator	1.25331	1.25331	2.54437	0.0203
296134	Mrps5	mitochondrial ribosomal protein S5	1.25271	1.25271	2.79268	0.011995
288700	Rab35	RAB35, member RAS oncogene family	1.25213	1.25213	2.27002	0.0356788
290868	Qars	glutaminyl-tRNA synthetase	1.25194	1.25194	2.82612	0.0111639
83730	Vamp8	vesicle-associated membrane protein 8	1.25086	1.25086	2.24263	0.0377006
65278	Csnk1g2	casein kinase 1, gamma 2	1.2505	1.2505	2.12976	0.047194
298103	Atp6v1g1	ATPase, H transporting, lysosomal V1 subunit G1	1.25032	1.25032	2.70966	0.0143224
266609	Bles03	basophilic leukemia expressed protein BLES03	1.2502	1.2502	2.5077	0.0219148
292683	Sympk	symplekin	1.24913	1.24913	2.5217	0.0212842
171293	Ctsd	cathepsin D	1.24863	1.24863	2.44841	0.0247834
64529	Ctsb	cathepsin B	1.24853	1.24853	3.14389	0.00559438
29735	Slc16a7	solute carrier family 16 (monocarboxylate transporter), member 7	1.24765	1.24765	2.33346	0.0313755
360971	Nipsnap1	nipsnap homolog 1 (C. elegans)	1.24751	1.24751	2.41995	0.0262827
171350	Pabpc1	poly(A) binding protein, cytoplasmic 1	1.24744	1.24744	2.82344	0.0112283
113961	Gorasp2	golgi reassembly stacking protein 2	1.24711	1.24711	2.23492	0.0382884
363854	Elavl1	ELAV (embryonic lethal, abnormal vision, Drosophila)-like 1 (Hu antigen R)	1.24693	1.24693	2.47755	0.0233323
83525	Ogfr	opioid growth factor receptor	1.24589	1.24589	2.20464	0.0406796
291670	Cxxc5	CXXC finger protein 5	1.24549	1.24549	2.2651	0.0360349
24242	Calm1	calmodulin 1	1.2443	1.2443	2.19169	0.0417437
292095	Ttc13	tetratricopeptide repeat domain 13	1.24349	1.24349	2.57785	0.0189248
85251	Col18a1	collagen, type XVIII, alpha 1	1.24331	1.24331	2.30131	0.0334921
361574	Snrnp70	small nuclear ribonucleoprotein 70 (U1)	1.24244	1.24244	2.27142	0.0355783
293719	Ubxn1	UBX domain protein 1	1.24219	1.24219	2.87691	0.0100069
294362	Cisd1	CDGSH iron sulfur domain 1	1.24203	1.24203	2.34802	0.0304586
502603	Srsf11	serine/arginine-rich splicing factor 11	1.24177	1.24177	2.21095	0.0401706
80881	Serp1	stress-associated endoplasmic reticulum protein 1	1.24156	1.24156	2.4165	0.0264699
313236	Trim14	tripartite motif-containing 14	1.24144	1.24144	2.64304	0.016496
499882	Eid1	EP300 interacting inhibitor of differentiation 1	1.24019	1.24019	2.25119	0.0370577
93646	Sec31a	SEC31 homolog A (S. cerevisiae)	1.24011	1.24011	3.05741	0.0067609
259274	Nmt1	N-myristoyltransferase 1	1.23993	1.23993	2.4633	0.0240314
315963	RGD1310507	similar to RIKEN cDNA 1300017J02	1.23981	1.23981	2.59561	0.0182315
114499	Hdgf	hepatoma-derived growth factor	1.23969	1.23969	2.27408	0.0353879
192260	Cdipt	CDP-diacylglycerol--inositol 3-phosphatidyltransferase	1.23802	1.23802	2.62689	0.0170684
25073	Scarb1	scavenger receptor class B, member 1	1.23703	1.23703	2.11154	0.0489163
313491	Hint2	histidine triad nucleotide binding protein 2	1.23503	1.23503	2.1586	0.0445797
363520	Irak1	interleukin-1 receptor-associated kinase 1	1.23485	1.23485	2.36987	0.0291286
363136	Tmem115	transmembrane protein 115	1.23482	1.23482	2.18212	0.0425465
85492	Psmb7	proteasome (prosome, macropain) subunit, beta type 7	1.23434	1.23434	2.44831	0.024789
296084	Ino80	INO80 homolog (S. cerevisiae)	1.22981	1.22981	2.13923	0.04632
29474	Coro1b	coronin, actin-binding protein, 1B	1.2287	1.2287	2.33839	0.0310619
116563	Ap2m1	adaptor-related protein complex 2, mu 1 subunit	1.22869	1.22869	2.58404	0.0186801
305843	Ang1	angiogenin, ribonuclease A family, member 1	1.22649	1.22649	2.19596	0.04139
287716	Psme3	proteasome (prosome, macropain) activator subunit 3	1.22433	1.22433	2.15822	0.0446131
84599	Tmed10	transmembrane emp24-like trafficking protein 10 (yeast)	1.2241	1.2241	2.41119	0.0267609
309447	Ldb1	LIM domain binding 1	1.22273	1.22273	2.26578	0.0359853
306586	Amt	aminomethyltransferase	1.22243	1.22243	2.19233	0.0416911
29623	Ugt2b37	UDP-glucuronosyltransferase 2 family, member 37	1.22195	1.22195	2.10897	0.0491635
361655	Tial1	Tia1 cytotoxic granule-associated RNA binding protein-like 1	1.22174	1.22174	2.35717	0.0298948
363027	Yipf2	Yip1 domain family, member 2	1.2208	1.2208	2.10603	0.0494484
497902	Uqcrq	ubiquinol-cytochrome c reductase, complex III subunit VII	1.22074	1.22074	2.22506	0.039053
361824	Chchd10	coiled-coil-helix-coiled-coil-helix domain containing 10	1.21763	1.21763	2.19687	0.0413155
684035	Rnpepl1	arginyl aminopeptidase (aminopeptidase B)-like 1	1.21459	1.21459	2.82644	0.0111562
361272	Dhtkd1	dehydrogenase E1 and transketolase domain containing 1	1.21377	1.21377	2.32234	0.0320932
94167	Prdx6	peroxiredoxin 6	1.21102	1.21102	2.18664	0.0421659
305482	Mtmr3	myotubularin related protein 3	1.20865	1.20865	2.1404	0.0462133
502872	Jagn1	jagunal homolog 1 (Drosophila)	1.20748	1.20748	2.20799	0.0404086
681989	Vipas39	VPS33B interacting protein, apical-basolateral polarity regulator, spe-39 homolog	1.20731	1.20731	2.14091	0.046167
361532	Sirt2	sirtuin 2	1.20316	1.20316	2.38748	0.0280969
373542	Stk25	serine/threonine kinase 25	1.20145	1.20145	2.25357	0.0368806
366265	Rab22a	RAB22A, member RAS oncogene family	1.20117	1.20117	2.2285	0.0387847
94173	Idh3B	isocitrate dehydrogenase 3 (NAD+) beta	1.19758	1.19758	2.30799	0.0330422
298762	Cox7a2l	cytochrome c oxidase subunit VIIa polypeptide 2 like	1.18844	1.18844	2.33027	0.0315799
685814	Cnpy2	canopy FGF signaling regulator 2	1.17957	1.17957	2.11757	0.0483401
25728	Apoe	apolipoprotein E	1.17779	1.17779	2.13516	0.0466941
25541	Scp2	sterol carrier protein 2	1.17696	1.17696	2.58035	0.0188255
291403	Zadh2	zinc binding alcohol dehydrogenase, domain containing 2	1.17513	1.17513	2.25033	0.0371219
94168	Spp2	secreted phosphoprotein 2	1.17408	1.17408	2.16756	0.0437946
29584	Gjb1	gap junction protein, beta 1	1.17231	1.17231	2.22135	0.0393434
83800	Clta	clathrin, light chain A	1.16445	1.16445	2.14555	0.0457457
64312	Aplp2	amyloid beta (A4) precursor-like protein 2	0.861778	-1.16039	-2.12992	0.0471788
619577	Rnf14	ring finger protein 14	0.859088	-1.16403	-2.24381	0.0376115
81708	Aldh6a1	aldehyde dehydrogenase 6 family, member A1	0.853662	-1.17142	-2.12167	0.0479515
25738	Plcg1	phospholipase C, gamma 1	0.845275	-1.18305	-2.13936	0.0463081
24645	Pgm1	phosphoglucomutase 1	0.843897	-1.18498	-2.13535	0.0466762
56718	Mtor	mechanistic target of rapamycin (serine/threonine kinase)	0.843281	-1.18584	-2.18637	0.0421888
50693	Itih3	inter-alpha trypsin inhibitor, heavy chain 3	0.843223	-1.18593	-2.51835	0.0214337
361618	Stim1	stromal interaction molecule 1	0.842227	-1.18733	-2.24971	0.037168
311430	Mavs	mitochondrial antiviral signaling protein	0.840586	-1.18965	-2.34578	0.030598
364879	Isoc1	isochorismatase domain containing 1	0.835698	-1.19661	-2.33002	0.031596
363545	Naa60	N(alpha)-acetyltransferase 60, NatF catalytic subunit	0.835458	-1.19695	-2.22591	0.0389865
311163	Ctnnd1	catenin (cadherin associated protein), delta 1	0.832779	-1.2008	-2.34835	0.0304378
89776	Slc22a7	solute carrier family 22 (organic anion transporter), member 7	0.83211	-1.20176	-2.37801	0.0286475
315217	Plxnb2	plexin B2	0.830814	-1.20364	-2.46701	0.0238478
298573	Eif4g3	eukaryotic translation initiation factor 4 gamma, 3	0.830124	-1.20464	-2.10681	0.0493726
287222	Timd2	T-cell immunoglobulin and mucin domain containing 2	0.828394	-1.20715	-2.36441	0.0294556
24787	Sod2	superoxide dismutase 2, mitochondrial	0.827551	-1.20839	-2.23152	0.0385507
361400	Nfatc3	nuclear factor of activated T-cells, cytoplasmic, calcineurin-dependent 3	0.825493	-1.2114	-2.41654	0.0264679
313427	Usp24	ubiquitin specific peptidase 24	0.824507	-1.21285	-2.33071	0.0315515
25363	Acadvl	acyl-CoA dehydrogenase, very long chain	0.824375	-1.21304	-2.62694	0.0170668
170587	Cs	citrate synthase	0.821078	-1.21791	-2.22838	0.0387941
29362	Tef	thyrotrophic embryonic factor	0.820339	-1.21901	-2.44189	0.0251198
305679	Vcl	vinculin	0.816294	-1.22505	-2.52224	0.0212605
83522	Acox3	acyl-CoA oxidase 3, pristanoyl	0.815909	-1.22563	-2.35125	0.0302586
25639	Fkbp1a	FK506 binding protein 1a	0.814545	-1.22768	-2.15786	0.044645
288308	Ltn1	listerin E3 ubiquitin protein ligase 1	0.813267	-1.22961	-2.10159	0.0498813
288779	Rab5b	RAB5B, member RAS oncogene family	0.812936	-1.23011	-2.82742	0.0111326
25181	Bgn	biglycan	0.812068	-1.23142	-2.62655	0.0170807
25233	Akt2	v-akt murine thymoma viral oncogene homolog 2	0.811926	-1.23164	-2.18861	0.042001
289521	Ankrd17	ankyrin repeat domain 17	0.811502	-1.23228	-2.64869	0.0163002
305317	Guf1	GUF1 GTPase homolog (S. cerevisiae)	0.81001	-1.23455	-2.49494	0.0225043
56083	Tgm2	transglutaminase 2, C polypeptide	0.808927	-1.23621	-2.17268	0.0433521
309326	Ranbp6	RAN binding protein 6	0.80885	-1.23632	-2.1139	0.04869
361920	Ythdf3	YTH domain family, member 3	0.808246	-1.23725	-2.22649	0.0389412
58970	Degs1	delta(4)-desaturase, sphingolipid 1	0.807807	-1.23792	-2.62679	0.0170719
303602	Dcaf7	DDB1 and CUL4 associated factor 7	0.807311	-1.23868	-2.64956	0.0162702
313861	Eml4	echinoderm microtubule associated protein like 4	0.807247	-1.23878	-2.16429	0.0440798
290834	Adam9	ADAM metallopeptidase domain 9	0.806594	-1.23978	-2.25972	0.0364272
288702	Unc119b	unc-119 homolog B (C. elegans)	0.806149	-1.24047	-2.8606	0.0103652
313211	Nipsnap3b	nipsnap homolog 3B (C. elegans)	0.805342	-1.24171	-2.90812	0.00935415
25287	Acadl	acyl-CoA dehydrogenase, long chain	0.804038	-1.24372	-2.41731	0.0264259
171163	Slc6a13	solute carrier family 6 (neurotransmitter transporter), member 13	0.80263	-1.2459	-2.26808	0.0358188
246302	Pcyox1	prenylcysteine oxidase 1	0.802142	-1.24666	-2.41849	0.0263617
25281	Nup153	nucleoporin 153	0.800239	-1.24963	-2.12682	0.0474682
25055	Lipa	lipase A, lysosomal acid, cholesterol esterase	0.800031	-1.24995	-3.02342	0.00728158
499337	Dock8	dedicator of cytokinesis 8	0.798991	-1.25158	-2.45603	0.0243961
114124	Akap1	A kinase (PRKA) anchor protein 1	0.797913	-1.25327	-2.31103	0.0328391
365571	Tysnd1	trypsin domain containing 1	0.797534	-1.25387	-2.11479	0.0486048
680602	Lcn12	lipocalin 12	0.796634	-1.25528	-2.15306	0.0450711
83507	Parg	poly (ADP-ribose) glycohydrolase	0.795796	-1.2566	-2.16632	0.0439026
367171	Map4	microtubule-associated protein 4	0.794733	-1.25828	-2.37446	0.0288566
311730	Gpr155	G protein-coupled receptor 155	0.794363	-1.25887	-2.3004	0.0335539
288416	N4bp2l2	NEDD4 binding protein 2-like 2	0.794166	-1.25918	-2.13472	0.0467342
498241	RGD1564614	similar to complement factor H-related protein	0.794066	-1.25934	-3.10544	0.00608655
114489	Dag1	dystroglycan 1 (dystrophin-associated glycoprotein 1)	0.794065	-1.25934	-2.67186	0.0155196
497960	Fam222b	family with sequence similarity 222, member B	0.793693	-1.25993	-2.60452	0.0178925
361390	Abce1	ATP-binding cassette, subfamily E (OABP), member 1	0.792869	-1.26124	-2.81518	0.0114293
308069	Slc12a7	solute carrier family 12 (potassium/chloride transporter), member 7	0.792616	-1.26165	-2.50597	0.0219939
290637	Colgalt1	collagen beta(1-O)galactosyltransferase 1	0.792602	-1.26167	-2.68212	0.0151854
315388	Tmprss6	transmembrane protease, serine 6	0.791855	-1.26286	-2.85839	0.0104146
313061	RGD1559904	similar to mKIAA1429 protein	0.79178	-1.26298	-2.50535	0.0220221
309361	Chuk	conserved helix-loop-helix ubiquitous kinase	0.791246	-1.26383	-2.21182	0.040101
117152	Cand1	cullin-associated and neddylation-dissociated 1	0.791049	-1.26414	-3.16601	0.00532901
365466	Cpn1	carboxypeptidase N, polypeptide 1	0.790422	-1.26515	-2.42038	0.0262593
294948	Armc1	armadillo repeat containing 1	0.789788	-1.26616	-2.1599	0.044465
309758	Herc4	HECT and RLD domain containing E3 ubiquitin protein ligase 4	0.789048	-1.26735	-2.47432	0.0234887
365699	Nadk2	NAD kinase 2, mitochondrial	0.788136	-1.26882	-2.98012	0.00800164
290029	Pnp	purine nucleoside phosphorylase	0.787407	-1.26999	-2.29942	0.0336209
286953	Cyp2b3	cytochrome P450, family 2, subfamily b, polypeptide 3	0.787256	-1.27024	-2.80675	0.0116383
361975	Lrba	LPS-responsive vesicle trafficking, beach and anchor containing	0.786884	-1.27084	-2.43072	0.0257059
360520	Tbc1d9b	TBC1 domain family, member 9B (with GRAM domain)	0.786347	-1.2717	-3.03641	0.00707822
83526	Atrn	attractin	0.785563	-1.27297	-2.16553	0.0439716
192255	Ubb	ubiquitin B	0.785031	-1.27383	-2.69565	0.0147555
303394	Usp32	ubiquitin specific peptidase 32	0.784981	-1.27392	-2.20408	0.0407258
290363	Rcbtb2	regulator of chromosome condensation (RCC1) and BTB (POZ) domain containing protein 2	0.784748	-1.27429	-2.80461	0.0116919
690586	Ankrd40	ankyrin repeat domain 40	0.784585	-1.27456	-2.39397	0.027725
84032	Col3a1	collagen, type III, alpha 1	0.783518	-1.2763	-2.56038	0.0196308
65183	Aldh3a2	aldehyde dehydrogenase 3 family, member A2	0.783284	-1.27668	-2.50524	0.0220273
24356	Ets1	v-ets avian erythroblastosis virus E26 oncogene homolog 1	0.783092	-1.27699	-2.69282	0.0148443
309010	Sec23ip	SEC23 interacting protein	0.782447	-1.27804	-2.14943	0.0453958
311146	Ssfa2	sperm specific antigen 2	0.782211	-1.27843	-2.36216	0.0295917
297968	Akirin2	akirin 2	0.781309	-1.2799	-2.80549	0.0116697
303101	Maml1	mastermind like 1 (Drosophila)	0.780806	-1.28073	-2.15989	0.0444661
362751	Tmx1	thioredoxin-related transmembrane protein 1	0.779342	-1.28313	-2.19102	0.0417994
502084	Rwdd4	RWD domain containing 4A	0.778663	-1.28425	-2.40671	0.0270089
50655	Aco1	aconitase 1, soluble	0.778033	-1.28529	-2.23517	0.0382695
311987	Rsbn1l	round spermatid basic protein 1-like	0.778025	-1.28531	-2.30752	0.0330737
302495	Rap2c	RAP2C, member of RAS oncogene family	0.777551	-1.28609	-2.17876	0.0428319
289560	Igfbp7	insulin-like growth factor binding protein 7	0.77621	-1.28831	-3.4368	0.00292916
246212	Sipa1l1	signal-induced proliferation-associated 1 like 1	0.775739	-1.28909	-2.19535	0.0414409
313564	Zmpste24	zinc metallopeptidase STE24	0.774689	-1.29084	-2.37693	0.0287109
363067	Sin3a	SIN3 transcription regulator homolog A (yeast)	0.774548	-1.29108	-2.42252	0.0261442
295690	Dnajc10	DnaJ (Hsp40) homolog, subfamily C, member 10	0.774542	-1.29109	-2.16454	0.0440583
24791	Sparc	secreted protein, acidic, cysteine-rich (osteonectin)	0.774431	-1.29127	-3.10965	0.00603065
171135	Slc31a1	solute carrier family 31 (copper transporter), member 1	0.774101	-1.29182	-3.29945	0.00397104
58813	Nt5e	5' nucleotidase, ecto	0.774077	-1.29186	-3.16115	0.00538624
266689	Cyp4f6	cytochrome P450, family 4, subfamily f, polypeptide 6	0.773971	-1.29204	-2.42948	0.0257715
171400	Elovl5	ELOVL fatty acid elongase 5	0.773454	-1.2929	-2.18344	0.0424352
315210	Brd1	bromodomain containing 1	0.773239	-1.29326	-2.53264	0.0208039
300757	Hexa	hexosaminidase A	0.772733	-1.29411	-2.94394	0.00865569
79112	Pigm	phosphatidylinositol glycan anchor biosynthesis, class M	0.772638	-1.29427	-2.32711	0.0317837
25197	St6gal1	ST6 beta-galactosamide alpha-2,6-sialyltranferase 1	0.771845	-1.2956	-3.44188	0.0028963
309126	Tnpo1	transportin 1	0.771678	-1.29588	-2.21774	0.0396288
366952	Cpsf1	cleavage and polyadenylation specific factor 1, 160kDa	0.771285	-1.29654	-3.11581	0.0059498
170907	Serinc5	serine incorporator 5	0.770252	-1.29828	-2.96381	0.00829036
308624	Heca	headcase homolog (Drosophila)	0.770119	-1.2985	-2.11205	0.0488674
60666	Gpd1	glycerol-3-phosphate dehydrogenase 1 (soluble)	0.769597	-1.29938	-2.49693	0.0224116
312199	Klhdc10	kelch domain containing 10	0.767562	-1.30283	-2.10854	0.0492056
259170	Casc3	cancer susceptibility candidate 3	0.767329	-1.30322	-2.18864	0.0419979
83519	Pex3	peroxisomal biogenesis factor 3	0.767283	-1.3033	-2.23276	0.0384551
363013	Tmem123	transmembrane protein 123	0.767071	-1.30366	-2.76781	0.0126509
81613	Ceacam1	carcinoembryonic antigen-related cell adhesion molecule 1 (biliary glycoprotein)	0.766523	-1.30459	-2.78729	0.0121342
315664	Kdelc2	KDEL (Lys-Asp-Glu-Leu) containing 2	0.766499	-1.30463	-2.47395	0.0235072
683687	Snx9	sorting nexin 9	0.766402	-1.3048	-2.86396	0.0102903
24856	Ttr	transthyretin	0.765978	-1.30552	-3.17789	0.00519164
361554	Lsm14a	LSM14A, SCD6 homolog A (S. cerevisiae)	0.7659	-1.30565	-2.83258	0.0110098
296182	Tmx4	thioredoxin-related transmembrane protein 4	0.765899	-1.30566	-2.51497	0.021585
83469	Lrp4	low density lipoprotein receptor-related protein 4	0.765641	-1.3061	-2.26053	0.036368
25478	Man2a1	mannosidase, alpha, class 2A, member 1	0.765079	-1.30705	-2.35873	0.0297996
100359982	Mpc2	mitochondrial pyruvate carrier 2	0.764726	-1.30766	-2.48431	0.0230071
83471	Prep	prolyl endopeptidase	0.764173	-1.3086	-3.05222	0.00683802
293184	Ctr9	CTR9, Paf1/RNA polymerase II complex component	0.763933	-1.30902	-2.57728	0.0189471
24705	Rara	retinoic acid receptor, alpha	0.763473	-1.3098	-2.35077	0.0302882
24186	Alb	albumin	0.76324	-1.3102	-3.65094	0.00181876
299197	Arel1	apoptosis resistant E3 ubiquitin protein ligase 1	0.76317	-1.31032	-2.38013	0.0285232
298757	Atl2	atlastin GTPase 2	0.762941	-1.31072	-2.50427	0.0220715
295319	Man1a2	mannosidase, alpha, class 1A, member 2	0.762603	-1.3113	-2.15152	0.0452091
305343	Pds5a	PDS5, regulator of cohesion maintenance, homolog A (S. cerevisiae)	0.76177	-1.31273	-2.48992	0.0227406
311864	Uck1	uridine-cytidine kinase 1	0.761747	-1.31277	-2.23165	0.0385403
303193	Alkbh5	alkB, alkylation repair homolog 5 (E. coli)	0.76128	-1.31358	-2.14745	0.045574
500000	Cldn12	claudin 12	0.760262	-1.31534	-2.69268	0.0148488
65201	Clip1	CAP-GLY domain containing linker protein 1	0.760168	-1.3155	-2.31045	0.0328777
308864	Fchsd2	FCH and double SH3 domains 2	0.758905	-1.31769	-2.19814	0.0412109
308218	Fam120b	family with sequence similarity 120B	0.758767	-1.31793	-3.33886	0.00363949
294753	Mocs2	molybdenum cofactor synthesis 2	0.757905	-1.31943	-2.30148	0.0334808
361836	Slc25a16	solute carrier family 25 (mitochondrial carrier, Graves disease autoantigen), member 16	0.757847	-1.31953	-3.02945	0.00718647
64183	Pde4dip	phosphodiesterase 4D interacting protein	0.757019	-1.32097	-2.28615	0.0345357
362831	Dot1l	DOT1-like histone H3K79 methyltransferase	0.756934	-1.32112	-2.51918	0.0213967
314764	Eea1	early endosome antigen 1	0.756714	-1.3215	-2.39168	0.0278554
309458	Pdcd11	programmed cell death 11	0.756654	-1.32161	-2.75382	0.0130351
361632	Pik3c2a	phosphatidylinositol-4-phosphate 3-kinase, catalytic subunit type 2 alpha	0.756472	-1.32193	-2.99556	0.00773733
58976	Slc30a1	solute carrier family 30 (zinc transporter), member 1	0.756378	-1.32209	-2.40676	0.0270062
305035	Angel2	angel homolog 2 (Drosophila)	0.756243	-1.32233	-2.68312	0.0151532
84353	Ctnnb1	catenin (cadherin associated protein), beta 1	0.755812	-1.32308	-3.33222	0.00369343
680039	LOC680039	hypothetical protein LOC680039	0.755309	-1.32396	-2.23272	0.038458
361388	Gab1	GRB2-associated binding protein 1	0.755307	-1.32396	-2.36944	0.0291545
83523	Impa1	Inositol (myo)-1(or 4)-monophosphatase 1	0.754425	-1.32551	-2.84509	0.0107174
301128	Kdm4b	lysine (K)-specific demethylase 4B	0.753878	-1.32648	-2.69696	0.0147142
25661	Fn1	fibronectin 1	0.753537	-1.32707	-3.22207	0.00471053
24312	Dhfr	dihydrofolate reductase	0.753522	-1.3271	-2.10266	0.0497762
311055	Tanc1	tetratricopeptide repeat, ankyrin repeat and coiled-coil containing 1	0.753373	-1.32736	-2.49329	0.0225814
306766	LOC306766	hypothetical LOC306766	0.752929	-1.32815	-2.4557	0.0244127
29452	Epas1	endothelial PAS domain protein 1	0.752311	-1.32924	-2.70695	0.014405
681287	Map7d1	MAP7 domain containing 1	0.751418	-1.33082	-2.78705	0.0121404
317335	Ddx3x	DEAD (Asp-Glu-Ala-Asp) box helicase 3, X-linked	0.750985	-1.33159	-3.66045	0.0017806
293551	Arl6ip1	ADP-ribosylation factor-like 6 interacting protein 1	0.750679	-1.33213	-3.0601	0.00672128
25407	Cd59	CD59 molecule, complement regulatory protein	0.75063	-1.33221	-3.79562	0.00131702
50554	Smad4	SMAD family member 4	0.750021	-1.3333	-2.30652	0.0331408
296126	Snrnp200	small nuclear ribonucleoprotein 200 (U5)	0.749894	-1.33352	-3.0792	0.00644643
304929	F5	coagulation factor V (proaccelerin, labile factor)	0.749476	-1.33427	-2.28044	0.0349369
117087	Stim2	stromal interaction molecule 2	0.748614	-1.3358	-2.36822	0.0292272
305127	Zfp644	zinc finger protein 644	0.748584	-1.33586	-2.39458	0.0276902
679890	Gpkow	G patch domain and KOW motifs	0.748528	-1.33596	-2.43992	0.0252222
362672	Lrrc47	leucine rich repeat containing 47	0.74841	-1.33617	-2.22003	0.0394482
289104	Prg4	proteoglycan 4	0.748264	-1.33643	-2.1329	0.0469027
361694	Pitpnm1	phosphatidylinositol transfer protein, membrane-associated 1	0.74758	-1.33765	-2.25487	0.0367848
361070	Xpo7	exportin 7	0.746742	-1.33915	-3.56228	0.002216
154968	Mgea5	meningioma expressed antigen 5 (hyaluronidase)	0.746074	-1.34035	-2.20993	0.0402528
304817	Ipo9	importin 9	0.745833	-1.34078	-2.32853	0.0316916
305458	Tmem129	transmembrane protein 129	0.745655	-1.3411	-2.1633	0.044166
367034	Zfp266	zinc finger protein 266	0.745505	-1.34137	-2.47912	0.0232563
310362	RGD1305938	similar to expressed sequence AW549877	0.745069	-1.34216	-2.24595	0.0374499
170824	Steap3	STEAP family member 3, metalloreductase	0.744882	-1.34249	-2.41327	0.026647
302864	Mmgt1	membrane magnesium transporter 1	0.74443	-1.34331	-2.41478	0.026564
679692	Lpgat1	lysophosphatidylglycerol acyltransferase 1	0.743931	-1.34421	-3.2118	0.00481829
50572	Slco1a1	solute carrier organic anion transporter family, member 1a1	0.743681	-1.34466	-2.80358	0.0117177
360477	Glyr1	glyoxylate reductase 1 homolog (Arabidopsis)	0.743361	-1.34524	-2.62841	0.0170137
65081	Vps33a	vacuolar protein sorting 33 homolog A (S. cerevisiae)	0.742403	-1.34698	-2.26521	0.0360268
304474	Pitpnm2	phosphatidylinositol transfer protein, membrane-associated 2	0.742163	-1.34741	-2.30016	0.0335708
294770	Card6	caspase recruitment domain family, member 6	0.74012	-1.35113	-2.21738	0.0396575
361368	Large	like-glycosyltransferase	0.739027	-1.35313	-2.59795	0.0181417
25492	Nfia	nuclear factor I/A	0.738145	-1.35475	-3.02463	0.00726249
311591	Rprd1b	regulation of nuclear pre-mRNA domain containing 1B	0.737078	-1.35671	-3.20119	0.00493222
304733	Epb4.1l5	erythrocyte membrane protein band 4.1 like 5	0.736592	-1.3576	-2.69697	0.014714
25367	Adarb1	adenosine deaminase, RNA-specific, B1	0.735879	-1.35892	-2.24691	0.037378
289561	Polr2b	polymerase (RNA) II (DNA directed) polypeptide B	0.735623	-1.35939	-3.40346	0.00315408
79215	Mtpn	myotrophin	0.734402	-1.36165	-2.62729	0.0170541
308667	Nipa2	non imprinted in Prader-Willi/Angelman syndrome 2	0.734052	-1.3623	-2.2907	0.0342199
84489	Fgfr3	fibroblast growth factor receptor 3	0.733647	-1.36305	-2.39035	0.0279318
361273	Sec61a2	Sec61 alpha 2 subunit (S. cerevisiae)	0.733628	-1.36309	-2.47618	0.0233986
317456	LOC317456	hypothetical LOC317456	0.733568	-1.3632	-2.26876	0.0357698
58842	Preb	prolactin regulatory element binding	0.733435	-1.36345	-2.53181	0.0208398
307362	Zfp532	zinc finger protein 532	0.733415	-1.36348	-2.44552	0.0249321
83727	Fbn1	fibrillin 1	0.733295	-1.36371	-2.28238	0.0347997
25514	Lypla1	lysophospholipase I	0.733221	-1.36385	-2.99064	0.00782064
259221	Osbpl1a	oxysterol binding protein-like 1A	0.732807	-1.36462	-2.90231	0.0094724
362078	Ehmt1	euchromatic histone-lysine N-methyltransferase 1	0.732786	-1.36465	-2.17763	0.0429278
79124	Anxa4	annexin A4	0.732781	-1.36466	-2.50205	0.0221741
305614	Sptbn1	spectrin, beta, non-erythrocytic 1	0.732349	-1.36547	-2.692	0.0148701
497958	Gemin4	gem (nuclear organelle) associated protein 4	0.731597	-1.36687	-2.50939	0.0218375
288333	Gbe1	glucan (1,4-alpha-), branching enzyme 1	0.730442	-1.36903	-2.52761	0.0210235
363447	Tspan7	tetraspanin 7	0.730098	-1.36968	-2.94014	0.00872726
298280	Slc35d1	solute carrier family 35 (UDP-GlcA/UDP-GalNAc transporter), member D1	0.730056	-1.36976	-2.72127	0.0139726
313210	Abca1	ATP-binding cassette, subfamily A (ABC1), member 1	0.729868	-1.37011	-2.42814	0.0258429
298443	Toe1	target of EGR1, member 1 (nuclear)	0.729107	-1.37154	-2.12877	0.0472859
360389	Zfp422	zinc finger protein 422	0.728555	-1.37258	-3.58157	0.00212283
307774	Otud4	OTU domain containing 4	0.726593	-1.37629	-2.42571	0.0259725
301742	Copg2	coatomer protein complex, subunit gamma 2	0.724923	-1.37946	-2.51902	0.0214038
252922	Pzp	pregnancy-zone protein	0.724822	-1.37965	-3.60208	0.002028
303206	Ulk2	unc-51 like autophagy activating kinase 2	0.724227	-1.38078	-2.81921	0.0113308
302678	Syap1	synapse associated protein 1	0.724167	-1.3809	-2.80367	0.0117154
314870	Irak3	interleukin-1 receptor-associated kinase 3	0.72332	-1.38251	-2.26826	0.0358061
362713	Seli	selenoprotein I	0.723083	-1.38297	-2.21141	0.0401335
81516	Smad7	SMAD family member 7	0.723066	-1.383	-2.11505	0.0485796
117050	Arl5a	ADP-ribosylation factor-like 5A	0.722378	-1.38432	-2.17039	0.0435501
29228	Nfic	nuclear factor I/C	0.722287	-1.38449	-2.2411	0.0378169
303493	Snx11	sorting nexin 11	0.722078	-1.38489	-2.21897	0.039532
64040	Aldh9a1	aldehyde dehydrogenase 9 family, member A1	0.72191	-1.38521	-4.46886	0.000294296
361228	Adtrp	androgen-dependent TFPI-regulating protein	0.721636	-1.38574	-3.44494	0.00287667
64441	Hsf2	heat shock transcription factor 2	0.721171	-1.38663	-2.99946	0.00767193
291964	Fhod1	formin homology 2 domain containing 1	0.72061	-1.38771	-2.2755	0.0352865
316663	Fbxl17	F-box and leucine-rich repeat protein 17	0.71945	-1.38995	-2.80422	0.0117015
362454	Hebp1	heme binding protein 1	0.717836	-1.39308	-2.9341	0.00884239
25439	F2r	coagulation factor II (thrombin) receptor	0.717091	-1.39452	-2.2792	0.0350239
360526	P4ha2	prolyl 4-hydroxylase, alpha polypeptide II	0.715255	-1.3981	-3.26578	0.00427765
360579	Ccl9	chemokine (C-C motif) ligand 9	0.714421	-1.39973	-3.39654	0.00320285
367314	Lrrfip1	leucine rich repeat (in FLII) interacting protein 1	0.714342	-1.39989	-2.14992	0.0453519
309031	Ikzf5	IKAROS family zinc finger 5	0.71386	-1.40084	-2.23517	0.0382694
360886	Ahctf1	AT hook containing transcription factor 1	0.71352	-1.4015	-3.17349	0.00524206
498119	Spidr	scaffolding protein involved in DNA repair	0.713519	-1.40151	-2.19583	0.041401
207123	RGD621098	similar to RIKEN cDNA D230025D16Rik	0.713139	-1.40225	-2.61388	0.0175431
305586	Papolg	poly(A) polymerase gamma	0.712747	-1.40302	-2.17825	0.0428751
293967	Smc5	structural maintenance of chromosomes 5	0.712681	-1.40315	-2.32754	0.031756
365895	Hipk1	homeodomain interacting protein kinase 1	0.712504	-1.4035	-2.8882	0.00976583
304570	Ddx51	DEAD (Asp-Glu-Ala-Asp) box polypeptide 51	0.712239	-1.40402	-2.21358	0.0399602
245977	Gpr116	G protein-coupled receptor 116	0.712199	-1.4041	-2.35455	0.0300551
290905	Col4a1	collagen, type IV, alpha 1	0.711664	-1.40516	-3.9318	0.00097181
497794	Mug1	murinoglobulin 1	0.711654	-1.40518	-3.36856	0.00340779
286994	Lgr4	leucine-rich repeat-containing G protein-coupled receptor 4	0.711636	-1.40521	-3.15469	0.00546317
24173	Adra1b	adrenoceptor alpha 1B	0.71107	-1.40633	-3.03274	0.00713516
307766	Smarca5	SWI/SNF related, matrix associated, actin dependent regulator of chromatin, subfamily a, member 5	0.710591	-1.40728	-2.33838	0.0310627
305264	Ugt2b10	UDP glucuronosyltransferase 2 family, polypeptide B10	0.710469	-1.40752	-2.74634	0.013245
288719	Tpst2	tyrosylprotein sulfotransferase 2	0.709511	-1.40942	-2.91993	0.00911797
316021	Epm2aip1	EPM2A (laforin) interacting protein 1	0.709368	-1.40971	-2.87442	0.0100608
24546	Slco2a1	solute carrier organic anion transporter family, member 2a1	0.708885	-1.41067	-3.33834	0.00364367
362965	Rangap1	RAN GTPase activating protein 1	0.70885	-1.41074	-2.83719	0.0109012
361239	Bphl	biphenyl hydrolase-like (serine hydrolase)	0.708412	-1.41161	-2.71218	0.0142458
498089	Dtx3l	deltex 3-like (Drosophila)	0.708226	-1.41198	-2.55798	0.0197297
24211	Atp1a1	ATPase, Na+/K+ transporting, alpha 1 polypeptide	0.70821	-1.41201	-3.27067	0.00423166
117063	Ptpn2	protein tyrosine phosphatase, non-receptor type 2	0.706822	-1.41478	-2.61589	0.0174693
312670	Adipor2	adiponectin receptor 2	0.705759	-1.41691	-3.28839	0.00406926
360613	Cwc25	CWC25 spliceosome-associated protein homolog (S. cerevisiae)	0.705657	-1.41712	-2.11626	0.0484649
290500	Ggact	gamma-glutamylamine cyclotransferase	0.705516	-1.4174	-2.58958	0.0184638
360833	Kdsr	3-ketodihydrosphingosine reductase	0.705413	-1.41761	-2.3553	0.0300089
246327	Prim1	primase, DNA, polypeptide 1	0.705409	-1.41762	-2.36375	0.0294955
100270678	Spns2	spinster homolog 2	0.705114	-1.41821	-2.26327	0.0361676
308337	Zfp865	zinc finger protein 865	0.704492	-1.41946	-2.24644	0.037413
170844	Taf2	TAF2 RNA polymerase II, TATA box binding protein (TBP)-associated factor	0.703833	-1.42079	-2.47551	0.0234312
366595	Sypl1	synaptophysin-like 1	0.703723	-1.42101	-3.38529	0.00328379
24917	Kpnb1	karyopherin (importin) beta 1	0.70298	-1.42252	-4.60251	0.000219108
408236	Mug2	murinoglobulin 2	0.701194	-1.42614	-2.7981	0.0118563
64045	Glrx	glutaredoxin (thioltransferase)	0.701145	-1.42624	-3.34833	0.003564
296710	Arpc5l	actin related protein 2/3 complex, subunit 5-like	0.700769	-1.427	-2.23211	0.0385053
500693	Ccdc176	coiled-coil domain containing 176	0.698533	-1.43157	-2.45928	0.0242326
81709	Msh2	mutS homolog 2 (E. coli)	0.697659	-1.43337	-2.25013	0.0371372
691807	LOC691807	hypothetical protein LOC691807	0.697544	-1.4336	-2.49118	0.0226809
287275	Sec24a	SEC24 family, member A (S. cerevisiae)	0.696699	-1.43534	-2.24725	0.0373523
65096	Lphn1	latrophilin 1	0.69621	-1.43635	-2.48175	0.0231294
79210	Fstl1	follistatin-like 1	0.696143	-1.43649	-2.21585	0.0397794
503027	Map4k5	mitogen-activated protein kinase kinase kinase kinase 5	0.695946	-1.43689	-2.42486	0.0260182
363131	Pik3r4	phosphoinositide-3-kinase, regulatory subunit 4	0.69569	-1.43742	-3.29145	0.00404183
192126	Dab2ip	DAB2 interacting protein	0.69551	-1.43779	-2.57606	0.0189959
117106	Scarb2	scavenger receptor class B, member 2	0.695413	-1.43799	-2.62337	0.0171958
289820	Actr2	ARP2 actin-related protein 2 homolog (yeast)	0.695313	-1.4382	-2.50543	0.0220186
499430	Lrrc20	leucine rich repeat containing 20	0.695132	-1.43858	-2.27493	0.0353271
363194	Xpo5	exportin 5	0.694823	-1.43921	-3.03891	0.00703967
497857	Dexi	dexamethasone-induced transcript	0.694619	-1.43964	-2.29246	0.0340979
304608	Mmp19	matrix metallopeptidase 19	0.693697	-1.44155	-4.21014	0.000522528
311412	Anapc1	anaphase promoting complex subunit 1	0.693632	-1.44169	-3.05167	0.00684622
314275	Slc39a9	solute carrier family 39, member 9	0.692991	-1.44302	-2.32034	0.0322239
554172	Pxdn	peroxidasin homolog (Drosophila)	0.692517	-1.44401	-2.96228	0.00831782
309338	Cstf2t	cleavage stimulation factor, 3' pre-RNA, subunit 2, 64kDa, tau variant	0.69225	-1.44456	-3.9006	0.0010419
25288	Acsl1	acyl-CoA synthetase long-chain family member 1	0.691301	-1.44655	-2.89653	0.00959156
24672	Ppp2ca	protein phosphatase 2, catalytic subunit, alpha isozyme	0.69123	-1.4467	-2.35851	0.029813
287442	Tmem256	transmembrane protein 256	0.69047	-1.44829	-2.26086	0.0363441
29345	Serpinh1	serpin peptidase inhibitor, clade H (heat shock protein 47), member 1, (collagen binding protein 1)	0.690272	-1.4487	-2.39258	0.0278043
291905	Fto	fat mass and obesity associated	0.689723	-1.44986	-2.37226	0.0289869
287150	Fam173a	family with sequence similarity 173, member A	0.689469	-1.45039	-2.24207	0.0377431
246311	Pdp2	pyruvate dehyrogenase phosphatase catalytic subunit 2	0.689362	-1.45062	-2.56924	0.0192698
366227	Apmap	adipocyte plasma membrane associated protein	0.689105	-1.45116	-2.68355	0.0151395
25402	Casp3	caspase 3	0.688948	-1.45149	-3.24984	0.00443074
296545	C8g	complement component 8, gamma polypeptide	0.68853	-1.45237	-4.54895	0.000246569
296884	Glcci1	glucocorticoid induced transcript 1	0.688297	-1.45286	-2.37408	0.0288789
79559	Alcam	activated leukocyte cell adhesion molecule	0.687888	-1.45373	-3.33456	0.00367433
85490	Col5a1	collagen, type V, alpha 1	0.687664	-1.4542	-3.22065	0.00472525
303903	Parp14	poly (ADP-ribose) polymerase family, member 14	0.687641	-1.45425	-3.23452	0.00458306
94269	Fez2	fasciculation and elongation protein zeta 2 (zygin II)	0.687586	-1.45436	-2.66865	0.0156255
360504	Hba2	hemoglobin, alpha 2	0.687255	-1.45506	-2.17618	0.0430522
291553	Nedd4l	neural precursor cell expressed, developmentally down-regulated 4-like, E3 ubiquitin protein ligase	0.686799	-1.45603	-2.52507	0.0211354
287249	Cnot6	CCR4-NOT transcription complex, subunit 6	0.686645	-1.45636	-2.25526	0.0367561
50681	Acox1	acyl-CoA oxidase 1, palmitoyl	0.686438	-1.4568	-2.1604	0.0444213
314280	Smoc1	SPARC related modular calcium binding 1	0.685885	-1.45797	-2.74903	0.0131693
362520	Fktn	fukutin	0.685676	-1.45841	-2.82989	0.0110737
360761	Lnx2	ligand of numb-protein X 2	0.68563	-1.45851	-2.48413	0.0230155
306251	Itih1	inter-alpha trypsin inhibitor, heavy chain 1	0.685579	-1.45862	-4.51871	0.000263594
312947	Tgs1	trimethylguanosine synthase 1	0.685491	-1.45881	-2.44197	0.0251156
24484	Igfbp3	insulin-like growth factor binding protein 3	0.684992	-1.45987	-2.54408	0.0203121
293112	Crebzf	CREB/ATF bZIP transcription factor	0.684699	-1.46049	-3.42675	0.00299525
360887	Adck3	aarF domain containing kinase 3	0.683548	-1.46296	-3.17303	0.00524744
294518	Sesn1	sestrin 1	0.683348	-1.46338	-2.82788	0.0111217
308757	Man2a2	mannosidase, alpha, class 2A, member 2	0.682249	-1.46574	-2.30791	0.0330475
363062	Dixdc1	DIX domain containing 1	0.679959	-1.47068	-2.82143	0.0112769
301388	Mfsd6	major facilitator superfamily domain containing 6	0.679552	-1.47156	-2.86494	0.0102686
24817	Hnf1a	HNF1 homeobox A	0.67728	-1.47649	-3.0316	0.00715282
498953	Tmem170a	transmembrane protein 170A	0.676953	-1.47721	-3.42749	0.00299034
305240	G3bp2	GTPase activating protein (SH3 domain) binding protein 2	0.676009	-1.47927	-3.07167	0.00655347
293694	Map4k2	mitogen activated protein kinase kinase kinase kinase 2	0.675213	-1.48102	-2.27686	0.0351901
307016	Arhgap12	Rho GTPase activating protein 12	0.674832	-1.48185	-3.27898	0.00415478
266806	Erc1	ELKS/RAB6-interacting/CAST family member 1	0.673338	-1.48514	-2.22513	0.0390472
289085	Edem3	ER degradation enhancer, mannosidase alpha-like 3	0.671604	-1.48897	-2.32166	0.0321377
259248	Slc16a2	solute carrier family 16, member 2 (thyroid hormone transporter)	0.67138	-1.48947	-3.34788	0.00356753
314862	Dyrk2	dual-specificity tyrosine-(Y)-phosphorylation regulated kinase 2	0.671304	-1.48964	-3.76285	0.00141697
315904	Paqr9	progestin and adipoQ receptor family member IX	0.670698	-1.49098	-3.16745	0.0053122
289712	Evc	Ellis van Creveld syndrome	0.670485	-1.49146	-3.17122	0.00526831
29743	Slc25a1	solute carrier family 25 (mitochondrial carrier, citrate transporter), member 1	0.670177	-1.49214	-2.61385	0.0175444
296128	Stard7	StAR-related lipid transfer (START) domain containing 7	0.669056	-1.49464	-3.79817	0.00130955
114116	Cdc42bpa	CDC42 binding protein kinase alpha	0.669042	-1.49467	-3.23577	0.00457043
365668	Skiv2l2	superkiller viralicidic activity 2-like 2 (S. cerevisiae)	0.668745	-1.49534	-3.59573	0.0020569
83792	Scd	stearoyl-CoA desaturase (delta-9-desaturase)	0.668391	-1.49613	-2.94303	0.00867274
314262	Plekhh1	pleckstrin homology domain containing, family H (with MyTH4 domain) member 1	0.668289	-1.49636	-3.06125	0.0067045
117548	Kif1b	kinesin family member 1B	0.667402	-1.49835	-2.34904	0.0303948
305083	Zfp281	zinc finger protein 281	0.66719	-1.49882	-2.87746	0.00999485
316356	Mfsd9	major facilitator superfamily domain containing 9	0.666626	-1.50009	-3.42506	0.00300651
313905	Supt7l	suppressor of Ty 7 (S. cerevisiae)-like	0.666273	-1.50089	-3.10354	0.00611194
25232	Tyro3	TYRO3 protein tyrosine kinase	0.666085	-1.50131	-2.24542	0.0374905
64387	Ccdc80	coiled-coil domain containing 80	0.665101	-1.50353	-4.37558	0.000361827
25547	St8sia3	ST8 alpha-N-acetyl-neuraminide alpha-2,8-sialyltransferase 3	0.664691	-1.50446	-2.60533	0.0178622
309187	Atl3	atlastin GTPase 3	0.66407	-1.50586	-3.52424	0.0024118
313474	Eps15	epidermal growth factor receptor pathway substrate 15	0.664053	-1.5059	-3.37138	0.00338658
170699	Atp2c1	ATPase, Ca++ transporting, type 2C, member 1	0.663976	-1.50608	-3.05496	0.0067973
362617	Ahdc1	AT hook, DNA binding motif, containing 1	0.662334	-1.50981	-3.44675	0.00286515
117036	Lamc1	laminin, gamma 1	0.661914	-1.51077	-3.98607	0.000860952
363487	RGD1566265	similar to RIKEN cDNA 2610002M06	0.661379	-1.51199	-2.25653	0.0366621
296623	Fam73b	family with sequence similarity 73, member B	0.660705	-1.51354	-2.66734	0.0156691
295027	Pcdh18	protocadherin 18	0.660363	-1.51432	-2.77829	0.0123705
314374	Foxn3	forkhead box N3	0.659984	-1.51519	-2.73288	0.0136311
79214	Galnt1	UDP-N-acetyl-alpha-D-galactosamine:polypeptide N-acetylgalactosaminyltransferase 1 (GalNAc-T1)	0.65953	-1.51623	-4.07219	0.000710492
29300	Gata6	GATA binding protein 6	0.659426	-1.51647	-2.30377	0.0333256
613267	Entpd8	ectonucleoside triphosphate diphosphohydrolase 8	0.659106	-1.51721	-2.68838	0.014985
291955	Ces4a	carboxylesterase 4A	0.658524	-1.51855	-2.74516	0.0132784
362866	Chpt1	choline phosphotransferase 1	0.657588	-1.52071	-3.58832	0.00209117
310178	Myo10	myosin X	0.657507	-1.5209	-2.47874	0.0232744
308718	Pex7	peroxisomal biogenesis factor 7	0.657033	-1.52199	-3.05824	0.00674871
311567	Itch	itchy E3 ubiquitin protein ligase	0.656176	-1.52398	-2.84897	0.0106282
295588	Rnd3	Rho family GTPase 3	0.655649	-1.52521	-3.64435	0.00184568
29381	Acvr1b	activin A receptor, type IB	0.655363	-1.52587	-2.38994	0.027955
25216	Sdc1	syndecan 1	0.654799	-1.52719	-2.83373	0.0109827
315666	Npat	nuclear protein, ataxia-telangiectasia locus	0.653819	-1.52947	-3.39433	0.00321862
312781	Lrp6	low density lipoprotein receptor-related protein 6	0.653726	-1.52969	-2.21785	0.03962
64473	Bpnt1	3'(2'), 5'-bisphosphate nucleotidase 1	0.653564	-1.53007	-4.3368	0.000394333
84009	Kalrn	kalirin, RhoGEF kinase	0.653086	-1.53119	-2.95944	0.00836932
245709	Exoc8	exocyst complex component 8	0.652597	-1.53234	-2.47188	0.0236082
171436	Mk1	Mk1 protein	0.652459	-1.53266	-2.69907	0.0146485
499602	LOC499602	hypothetical protein LOC499602	0.652112	-1.53348	-2.58186	0.018766
25271	Rxra	retinoid X receptor alpha	0.651478	-1.53497	-3.38161	0.00331066
297694	Plbd1	phospholipase B domain containing 1	0.651355	-1.53526	-3.6746	0.00172532
299012	Arhgap5	Rho GTPase activating protein 5	0.651198	-1.53563	-2.40498	0.0271047
360618	Ormdl3	ORM1-like 3 (S. cerevisiae)	0.650815	-1.53654	-3.8597	0.0011415
304495	Kdm2b	lysine (K)-specific demethylase 2B	0.650549	-1.53716	-2.54464	0.0202885
64373	Rhob	ras homolog family member B	0.650509	-1.53726	-2.28356	0.0347171
294925	Fndc3b	fibronectin type III domain containing 3B	0.650116	-1.53819	-2.68122	0.0152146
25336	Nfyb	nuclear transcription factor-Y beta	0.649756	-1.53904	-2.59442	0.0182768
29610	Tgfbr3	transforming growth factor, beta receptor III	0.649574	-1.53947	-2.11444	0.0486381
300516	Tmem218	transmembrane protein 218	0.649052	-1.54071	-2.92635	0.00899218
497944	Zfp3	zinc finger protein 3	0.649039	-1.54074	-2.20495	0.040655
303638	Abca8a	ATP-binding cassette, subfamily A (ABC1), member 8a	0.648506	-1.54201	-3.87531	0.00110239
85254	Slc44a1	solute carrier family 44 (choline transporter), member 1	0.648495	-1.54203	-3.48759	0.0026166
360406	Ptprf	protein tyrosine phosphatase, receptor type, F	0.647955	-1.54332	-3.34011	0.00362944
315936	Zbtb38	zinc finger and BTB domain containing 38	0.647389	-1.54467	-2.84392	0.0107444
679221	Mapre2	microtubule-associated protein, RP/EB family, member 2	0.645298	-1.54967	-3.52808	0.00239129
117522	Xpnpep2	X-prolyl aminopeptidase (aminopeptidase P) 2, membrane-bound	0.645119	-1.5501	-2.18599	0.0422199
287524	Rpa1	replication protein A1	0.643767	-1.55336	-2.22629	0.0389564
317235	Zdhhc15	zinc finger, DHHC-type containing 15	0.643685	-1.55355	-3.00583	0.00756623
687358	Tvp23b	trans-golgi network vesicle protein 23 homolog B (S. cerevisiae)	0.643453	-1.55412	-2.82926	0.0110887
114100	Sc5d	sterol-C5-desaturase	0.643131	-1.55489	-2.44256	0.025085
499979	Fam185a	family with sequence similarity 185, member A	0.6421	-1.55739	-2.51055	0.021785
313481	Zcchc11	zinc finger, CCHC domain containing 11	0.642	-1.55763	-3.87881	0.00109383
315702	RGD1305464	similar to human chromosome 15 open reading frame 39	0.641998	-1.55764	-2.89713	0.00957904
24329	Egfr	epidermal growth factor receptor	0.641873	-1.55794	-2.70544	0.0144515
252853	Stx17	syntaxin 17	0.641724	-1.5583	-2.59508	0.0182519
307067	Dip2c	DIP2 disco-interacting protein 2 homolog C (Drosophila)	0.641702	-1.55836	-2.15181	0.0451828
80773	Cyb5b	cytochrome b5 type B (outer mitochondrial membrane)	0.640619	-1.56099	-3.69905	0.00163375
503000	Ctnnbip1	catenin, beta-interacting protein 1	0.638529	-1.5661	-2.79358	0.0119717
287199	Nudcd2	NudC domain containing 2	0.638145	-1.56704	-2.74647	0.0132415
304714	Rrn3	RRN3 RNA polymerase I transcription factor homolog (S. cerevisiae)	0.637397	-1.56888	-2.3422	0.0308219
245953	Tmem37	transmembrane protein 37	0.636907	-1.57009	-3.61721	0.00196078
308900	rnf141	ring finger protein 141	0.63578	-1.57287	-2.76585	0.0127042
282708	Afm	afamin	0.634879	-1.5751	-3.57126	0.00217215
288057	Mylk	myosin light chain kinase	0.634838	-1.57521	-4.86169	0.000124122
100034253	Gnl3l	guanine nucleotide binding protein-like 3 (nucleolar)-like	0.634747	-1.57543	-3.34609	0.00358171
502348	Stard5	StAR-related lipid transfer (START) domain containing 5	0.634165	-1.57688	-2.58068	0.0188123
360829	Ankle2	ankyrin repeat and LEM domain containing 2	0.633887	-1.57757	-2.29548	0.0338899
117514	Txnip	thioredoxin interacting protein	0.633054	-1.57964	-3.30241	0.00394511
361856	Tube1	tubulin, epsilon 1	0.633006	-1.57976	-2.24674	0.0373909
313087	Cpne3	copine III	0.632844	-1.58017	-2.43878	0.0252818
170912	A1cf	APOBEC1 complementation factor	0.632836	-1.58019	-2.63892	0.0166402
84019	Nae1	NEDD8 activating enzyme E1 subunit 1	0.632277	-1.58158	-2.46122	0.0241352
499016	Tulp4	tubby like protein 4	0.631336	-1.58394	-2.15886	0.0445566
252963	Il13ra1	interleukin 13 receptor, alpha 1	0.631077	-1.58459	-2.40311	0.0272096
500367	Klhl42	kelch-like family, member 42	0.630042	-1.5872	-2.2356	0.0382368
83724	Ncoa2	nuclear receptor coactivator 2	0.629972	-1.58737	-2.45458	0.0244692
310753	Lrig2	leucine-rich repeats and immunoglobulin-like domains 2	0.629484	-1.5886	-2.74161	0.0133795
689064	LOC689064	beta-globin	0.628466	-1.59118	-2.90154	0.0094883
289382	Ints7	integrator complex subunit 7	0.628156	-1.59196	-2.57098	0.0191993
362246	Tp53inp2	tumor protein p53 inducible nuclear protein 2	0.627682	-1.59316	-4.88687	0.000117491
311182	Nup160	nucleoporin 160	0.627199	-1.59439	-2.63816	0.016667
303208	Specc1	sperm antigen with calponin homology and coiled-coil domains 1	0.625112	-1.59971	-2.12324	0.0478033
81643	Atic	5-aminoimidazole-4-carboxamide ribonucleotide formyltransferase/IMP cyclohydrolase	0.624869	-1.60033	-2.78091	0.0123013
24440	Hbb	hemoglobin, beta	0.62465	-1.6009	-2.77895	0.012353
85496	Enpp1	ectonucleotide pyrophosphatase/phosphodiesterase 1	0.622549	-1.6063	-4.07009	0.000713826
297508	Nampt	nicotinamide phosphoribosyltransferase	0.622115	-1.60742	-2.50255	0.0221508
25748	Alas2	aminolevulinate, delta-, synthase 2	0.621925	-1.60791	-2.14483	0.0458108
316415	Fam126b	family with sequence similarity 126, member B	0.621743	-1.60838	-2.71194	0.0142529
363448	Dynlt3	dynein light chain Tctex-type 3	0.62115	-1.60992	-4.49861	0.000275564
308937	Wee1	wee 1 homolog (S. pombe)	0.620285	-1.61216	-3.02316	0.00728576
306424	Mfap3l	microfibrillar-associated protein 3-like	0.61956	-1.61405	-2.30391	0.0333163
313270	Megf9	multiple EGF-like-domains 9	0.61845	-1.61695	-2.39827	0.0274816
170509	Cyp3a62	cytochrome P450, family 3, subfamily a, polypeptide 62	0.617888	-1.61842	-2.39413	0.0277158
25043	Eln	elastin	0.617692	-1.61893	-2.20856	0.0403629
65185	Sult1c3	sulfotransferase family, cytosolic, 1C, member 3	0.617637	-1.61907	-4.11379	0.000647571
313024	Wasf2	WAS protein family, member 2	0.615811	-1.62387	-2.35141	0.0302487
94338	Smpd3	sphingomyelin phosphodiesterase 3, neutral membrane	0.615801	-1.6239	-2.5464	0.0202138
363016	RGD1309534	similar to RIKEN cDNA 4931406C07	0.615494	-1.62471	-2.7239	0.0138943
361495	Usp29	ubiquitin specific peptidase 29	0.614675	-1.62688	-2.33451	0.0313084
314930	Zfpm2	zinc finger protein, multitype 2	0.614117	-1.62835	-2.10975	0.049089
298744	Crim1	cysteine rich transmembrane BMP regulator 1 (chordin like)	0.612475	-1.63272	-2.27641	0.0352218
310448	Igsf10	immunoglobulin superfamily, member 10	0.612169	-1.63354	-2.11576	0.0485126
361391	Cbfb	core-binding factor, beta subunit	0.611843	-1.63441	-4.16672	0.000575545
83618	Rest	RE1-silencing transcription factor	0.611129	-1.63632	-2.55595	0.0198139
314259	Mpp5	membrane protein, palmitoylated 5 (MAGUK p55 subfamily member 5)	0.610745	-1.63735	-3.29736	0.00398937
303678	Caskin2	cask-interacting protein 2	0.61045	-1.63814	-4.01724	0.00080311
316369	Nck2	NCK adaptor protein 2	0.610153	-1.63893	-2.56414	0.0194769
140544	Pcyt1a	phosphate cytidylyltransferase 1, choline, alpha	0.609349	-1.6411	-2.7102	0.0143058
289392	Plxna2	plexin A2	0.608852	-1.64244	-3.5218	0.00242492
303100	Mgat4b	mannosyl (alpha-1,3-)-glycoprotein beta-1,4-N-acetylglucosaminyltransferase, isozyme B	0.608078	-1.64453	-3.70504	0.00161206
25529	Ptprs	protein tyrosine phosphatase, receptor type, S	0.607271	-1.64671	-3.95248	0.00092798
306469	RGD1307325	similar to RIKEN cDNA 4933411K20	0.607252	-1.64676	-2.48636	0.0229092
24482	Igf1	insulin-like growth factor 1	0.607155	-1.64703	-5.01547	8.88419e-05
84350	Dnmt1	DNA (cytosine-5-)-methyltransferase 1	0.605803	-1.6507	-2.56498	0.0194427
305152	Aff1	AF4/FMR2 family, member 1	0.605447	-1.65167	-2.76216	0.0128049
293645	Ppfia1	protein tyrosine phosphatase, receptor type, f polypeptide (PTPRF), interacting protein (liprin), alpha 1	0.605114	-1.65258	-3.30271	0.00394247
84479	Synrg	synergin, gamma	0.603934	-1.65581	-3.12835	0.00578843
296408	Fam210b	family with sequence similarity 210, member B	0.601863	-1.66151	-4.86145	0.000124188
65026	Rwdd3	RWD domain containing 3	0.601543	-1.66239	-2.21038	0.0402167
60381	Tsn	translin	0.601458	-1.66263	-2.36451	0.0294499
364712	Sox4	SRY (sex determining region Y)-box 4	0.601187	-1.66338	-2.36398	0.0294816
305835	Peli2	pellino E3 ubiquitin protein ligase family member 2	0.601023	-1.66383	-3.02531	0.0072517
287167	LOC287167	globin, alpha	0.600623	-1.66494	-2.23904	0.0379733
369016	Myadm	myeloid-associated differentiation marker	0.600052	-1.66652	-3.32989	0.00371247
362636	Usp48	ubiquitin specific peptidase 48	0.599581	-1.66783	-2.24501	0.0375212
300652	Sorl1	sortilin-related receptor, LDLR class A repeats-containing	0.598315	-1.67136	-3.29751	0.00398812
83619	Nfe2l2	nuclear factor, erythroid derived 2, like 2	0.597081	-1.67482	-3.15927	0.0054085
311170	Slc43a3	solute carrier family 43, member 3	0.596634	-1.67607	-3.7333	0.00151354
444985	Dnmt3b	DNA (cytosine-5-)-methyltransferase 3 beta	0.596288	-1.67704	-2.59534	0.0182417
29733	S1pr1	sphingosine-1-phosphate receptor 1	0.595799	-1.67842	-3.15616	0.00544557
311352	Adal	adenosine deaminase-like	0.595702	-1.67869	-2.11928	0.0481779
361594	Aen	apoptosis enhancing nuclease	0.594494	-1.6821	-2.89476	0.00962843
303902	Dirc2	disrupted in renal carcinoma 2	0.594447	-1.68224	-3.21185	0.00481776
297572	Cpamd8	C3 and PZP-like, alpha-2-macroglobulin domain containing 8	0.591442	-1.69078	-3.78959	0.00133487
314981	Col14a1	collagen, type XIV, alpha 1	0.589701	-1.69577	-3.78961	0.00133482
314596	Rasal3	RAS protein activator like 3	0.588834	-1.69827	-3.10428	0.00610197
64017	Enpep	glutamyl aminopeptidase	0.588689	-1.69869	-3.51664	0.00245294
291132	Gpld1	glycosylphosphatidylinositol specific phospholipase D1	0.588581	-1.699	-4.89676	0.000114986
24950	Srd5a1	steroid-5-alpha-reductase, alpha polypeptide 1 (3-oxo-5 alpha-steroid delta 4-dehydrogenase alpha 1)	0.588358	-1.69964	-2.91936	0.00912924
366017	Exosc2	exosome component 2	0.588325	-1.69974	-2.21262	0.0400368
305367	Arap2	ArfGAP with RhoGAP domain, ankyrin repeat and PH domain 2	0.58828	-1.69987	-2.28134	0.0348729
315686	RGD1312026	similar to RIKEN cDNA C230081A13	0.588157	-1.70023	-3.10959	0.00603149
25314	Emp1	epithelial membrane protein 1	0.586918	-1.70382	-2.36831	0.0292218
306324	Tspan14	tetraspanin 14	0.586738	-1.70434	-3.25304	0.00439957
338474	Tmem132a	transmembrane protein 132A	0.584794	-1.71	-3.98012	0.000872456
362556	Ttc4	tetratricopeptide repeat domain 4	0.584566	-1.71067	-2.92153	0.00908649
25242	Arnt	aryl hydrocarbon receptor nuclear translocator	0.583744	-1.71308	-4.52323	0.000260976
294809	Adamts12	ADAM metallopeptidase with thrombospondin type 1 motif, 12	0.583203	-1.71467	-3.59286	0.0020701
29547	Homer2	homer homolog 2 (Drosophila)	0.582819	-1.7158	-3.26523	0.00428278
360983	Lgalsl	lectin, galactoside-binding-like	0.582795	-1.71587	-3.06514	0.00664765
81660	Gatm	glycine amidinotransferase (L-arginine:glycine amidinotransferase)	0.582307	-1.71731	-2.96413	0.00828461
500762	Tmem198b	transmembrane protein 198b	0.579799	-1.72474	-2.36842	0.0292151
303010	Cpeb4	cytoplasmic polyadenylation element binding protein 4	0.579464	-1.72573	-2.91516	0.00921274
360839	Tmem163	transmembrane protein 163	0.579444	-1.72579	-2.33562	0.0312379
78975	Prkaa2	protein kinase, AMP-activated, alpha 2 catalytic subunit	0.578919	-1.72736	-2.73834	0.0134732
295324	Ttf2	transcription termination factor, RNA polymerase II	0.578492	-1.72863	-2.15295	0.0450808
313917	Abhd1	abhydrolase domain containing 1	0.578327	-1.72912	-4.21179	0.000520612
300947	Tfdp2	transcription factor Dp-2 (E2F dimerization partner 2)	0.577788	-1.73074	-3.42676	0.00299517
498951	Il34	interleukin 34	0.577582	-1.73136	-2.66331	0.0158034
24884	Yes1	Yamaguchi sarcoma viral (v-yes) oncogene homolog 1	0.575242	-1.7384	-2.41188	0.0267233
85255	Hacl1	2-hydroxyacyl-CoA lyase 1	0.573783	-1.74282	-2.25218	0.0369838
353304	Pigu	phosphatidylinositol glycan anchor biosynthesis, class U	0.57371	-1.74304	-2.46963	0.0237184
289504	Sdad1	SDA1 domain containing 1	0.571158	-1.75083	-2.66577	0.0157211
365903	Fam102b	family with sequence similarity 102, member B	0.570967	-1.75141	-2.80758	0.0116176
306860	Gcnt2	glucosaminyl (N-acetyl) transferase 2, I-branching enzyme	0.570738	-1.75212	-3.02561	0.00724694
287942	Crkl	v-crk avian sarcoma virus CT10 oncogene homolog-like	0.570633	-1.75244	-2.18112	0.0426312
81813	Klf10	Kruppel-like factor 10	0.570549	-1.7527	-2.24915	0.0372102
60427	Kitlg	KIT ligand	0.570165	-1.75388	-2.56733	0.019347
305684	Samd8	sterile alpha motif domain containing 8	0.569377	-1.7563	-3.57076	0.00217457
313860	Pkdcc	protein kinase domain containing, cytoplasmic	0.569219	-1.75679	-2.45332	0.024533
298095	Prpf4	PRP4 pre-mRNA processing factor 4 homolog (yeast)	0.565955	-1.76693	-3.8202	0.00124672
303443	Stxbp4	syntaxin binding protein 4	0.56517	-1.76938	-2.90715	0.00937382
306030	Med4	mediator complex subunit 4	0.56332	-1.77519	-2.92037	0.00910932
305687	Zfp503	zinc finger protein 503	0.562262	-1.77853	-2.11286	0.0487895
497078	Xk	X-linked Kx blood group (McLeod syndrome)	0.561467	-1.78105	-2.29801	0.0337169
100125378	Nudcd3	NudC domain containing 3	0.561035	-1.78242	-2.79629	0.0119023
289353	Slc30a10	solute carrier family 30, member 10	0.560448	-1.78429	-3.4271	0.00299289
24560	Cd200	Cd200 molecule	0.559613	-1.78695	-2.13349	0.046848
727679	Pdxp	pyridoxal (pyridoxine, vitamin B6) phosphatase	0.559188	-1.78831	-2.25177	0.0370147
246142	Bmf	Bcl2 modifying factor	0.559015	-1.78886	-3.83037	0.00121874
314713	Utp20	UTP20, small subunit (SSU) processome component, homolog (yeast)	0.558059	-1.79192	-3.15643	0.00544243
24538	Lipc	lipase, hepatic	0.556663	-1.79642	-5.38675	4.00164e-05
290501	Tmtc4	transmembrane and tetratricopeptide repeat containing 4	0.555165	-1.80127	-2.87754	0.00999321
316219	Trerf1	transcriptional regulating factor 1	0.555014	-1.80176	-2.17455	0.0431919
79431	Bhlhe40	basic helix-loop-helix family, member e40	0.554726	-1.80269	-2.76697	0.0126739
100360552	LOC100360552	rCG22430-like	0.554306	-1.80406	-2.78166	0.0122816
361092	Stk24	serine/threonine kinase 24	0.554157	-1.80454	-2.47946	0.02324
306344	Arrdc2	arrestin domain containing 2	0.5538	-1.80571	-2.81917	0.011332
114490	Cited2	Cbp/p300-interacting transactivator, with Glu/Asp-rich carboxy-terminal domain, 2	0.552647	-1.80947	-2.92105	0.00909604
296532	Spopl	speckle-type POZ protein-like	0.551681	-1.81264	-2.40414	0.0271519
361308	Kif20a	kinesin family member 20A	0.551204	-1.81421	-2.36038	0.0296996
363989	Phlda3	pleckstrin homology-like domain, family A, member 3	0.551147	-1.8144	-2.349	0.0303977
60581	Acaca	acetyl-CoA carboxylase alpha	0.550422	-1.81679	-2.38137	0.0284509
65044	C1galt1	core 1 synthase, glycoprotein-N-acetylgalactosamine 3-beta-galactosyltransferase, 1	0.550133	-1.81774	-2.79957	0.0118188
83500	Slc22a8	solute carrier family 22 (organic anion transporter), member 8	0.549396	-1.82018	-5.31444	4.66863e-05
315073	Jrk	jerky homolog (mouse)	0.548697	-1.8225	-3.37738	0.00334185
309256	Fan1	FANCD2/FANCI-associated nuclease 1	0.548205	-1.82414	-2.40133	0.0273089
114110	Flt4	fms-related tyrosine kinase 4	0.547704	-1.8258	-3.27123	0.00422649
360590	RGD1311564	LOC360590	0.54767	-1.82592	-2.27329	0.0354444
500832	Bbs10	Bardet-Biedl syndrome 10	0.54697	-1.82826	-3.18508	0.00511021
246217	Ngef	neuronal guanine nucleotide exchange factor	0.546528	-1.82973	-3.24938	0.00443527
362316	Cdk14	cyclin-dependent kinase 14	0.545788	-1.83221	-2.32319	0.0320376
287830	Nup85	nucleoporin 85	0.545754	-1.83233	-2.83119	0.0110429
679812	Plekhg1	pleckstrin homology domain containing, family G (with RhoGef domain) member 1	0.545656	-1.83266	-2.13456	0.046749
25011	Cyp2c12	cytochrome P450, family 2, subfamily c, polypeptide 12	0.545618	-1.83278	-5.55085	2.82659e-05
315108	Apol3	apolipoprotein L, 3	0.545051	-1.83469	-2.24735	0.037345
24360	Fabp1	fatty acid binding protein 1, liver	0.544028	-1.83814	-3.51509	0.00246138
29510	Pctp	phosphatidylcholine transfer protein	0.542861	-1.84209	-3.57704	0.00214435
117057	Myo1b	myosin Ib	0.540572	-1.84989	-3.14025	0.00563918
364900	Ctif	CBP80/20-dependent translation initiation factor	0.540325	-1.85074	-2.94268	0.00867946
314751	Tmcc3	transmembrane and coiled-coil domain family 3	0.540181	-1.85123	-3.28448	0.0041046
365352	Mical2	microtubule associated monooxygenase, calponin and LIM domain containing 2	0.539271	-1.85436	-3.44468	0.00287837
311210	Tspan18	tetraspanin 18	0.538616	-1.85661	-3.37524	0.00335779
312566	Adamts9	ADAM metallopeptidase with thrombospondin type 1 motif, 9	0.538442	-1.85721	-2.12831	0.0473286
309595	Mdc1	mediator of DNA damage checkpoint 1	0.538221	-1.85797	-2.33508	0.0312721
301549	Wdfy1	WD repeat and FYVE domain containing 1	0.537454	-1.86063	-3.67092	0.00173952
310315	Ccdc39	coiled-coil domain containing 39	0.537053	-1.86201	-2.82287	0.011242
302395	Abcb7	ATP-binding cassette, subfamily B (MDR/TAP), member 7	0.536892	-1.86257	-2.8666	0.010232
309722	Rhobtb1	Rho-related BTB domain containing 1	0.535945	-1.86586	-2.45502	0.0244473
287464	Dhx33	DEAH (Asp-Glu-Ala-His) box polypeptide 33	0.534329	-1.87151	-3.07641	0.00648582
117021	Nup155	nucleoporin 155	0.530685	-1.88436	-3.78627	0.00134481
290648	Pgpep1	pyroglutamyl-peptidase I	0.529636	-1.88809	-4.20553	0.000527917
299618	Mknk2	MAP kinase-interacting serine/threonine kinase 2	0.529207	-1.88962	-4.15857	0.000586096
170568	Dmbt1	deleted in malignant brain tumors 1	0.527924	-1.89421	-2.49177	0.022653
299691	Cry1	cryptochrome 1 (photolyase-like)	0.527768	-1.89477	-2.73532	0.0135602
361686	Osbpl5	oxysterol binding protein-like 5	0.526941	-1.89775	-2.36629	0.0293431
259242	Wipf3	WAS/WASL interacting protein family, member 3	0.522781	-1.91285	-3.78171	0.00135855
685823	Xpnpep3	X-prolyl aminopeptidase (aminopeptidase P) 3, putative	0.521409	-1.91788	-2.64149	0.0165501
114024	Acsl3	acyl-CoA synthetase long-chain family member 3	0.520929	-1.91965	-3.08476	0.00636851
282580	Stab2	stabilin 2	0.520248	-1.92216	-2.86415	0.0102861
56761	Notch3	notch 3	0.519792	-1.92385	-2.45219	0.0245905
501038	LOC501038	Ab2-060	0.519308	-1.92564	-2.67852	0.0153021
291848	Mmp15	matrix metallopeptidase 15	0.518073	-1.93023	-3.71983	0.00155974
25513	Pik3r1	phosphoinositide-3-kinase, regulatory subunit 1 (alpha)	0.518021	-1.93042	-2.78948	0.0120774
305827	Wdhd1	WD repeat and HMG-box DNA binding protein 1	0.517858	-1.93103	-2.34978	0.0303493
500257	Chst13	carbohydrate (chondroitin 4) sulfotransferase 13	0.51643	-1.93637	-2.31369	0.0326619
500595	Smim1	small integral membrane protein 1	0.513732	-1.94654	-2.62975	0.0169657
296501	Hat1	histone acetyltransferase 1	0.513362	-1.94794	-2.47419	0.0234954
309871	Prdm1	PR domain containing 1, with ZNF domain	0.512992	-1.94935	-2.18283	0.0424861
300051	Slc39a4	solute carrier family 39 (zinc transporter), member 4	0.512655	-1.95063	-3.7966	0.00131416
100302372	LOC100302372	hypothetical protein LOC100302372	0.510669	-1.95822	-3.00339	0.00760654
296708	Olfml2a	olfactomedin-like 2A	0.509489	-1.96275	-2.37057	0.0290867
295062	Wwtr1	WW domain containing transcription regulator 1	0.507452	-1.97063	-3.44513	0.00287545
100361733	Ociad2	OCIA domain containing 2	0.50742	-1.97076	-5.1943	6.03937e-05
362378	Fam13a	family with sequence similarity 13, member A	0.507306	-1.9712	-2.21291	0.0400132
303135	Sept8	septin 8	0.507039	-1.97223	-3.51948	0.00243747
502201	Lrrc29	leucine rich repeat containing 29	0.502735	-1.98912	-2.37954	0.0285577
29633	Ndst1	N-deacetylase/N-sulfotransferase (heparan glucosaminyl) 1	0.502584	-1.98972	-3.94377	0.000946175
502642	RGD1563348	similar to Selenoprotein H	0.500164	-1.99934	-3.49561	0.00257034
306204	Flnb	filamin B, beta	0.498692	-2.00524	-2.6383	0.0166622
306004	Rhobtb2	Rho-related BTB domain containing 2	0.49553	-2.01804	-3.07497	0.00650629
304785	Slc45a3	solute carrier family 45, member 3	0.4947	-2.02143	-2.9624	0.00831576
303029	Ranbp17	RAN binding protein 17	0.494518	-2.02217	-4.25775	0.000470026
25045	Dbi	diazepam binding inhibitor (GABA receptor modulator, acyl-CoA binding protein)	0.492711	-2.02959	-3.50393	0.00252323
25306	Cpd	carboxypeptidase D	0.491634	-2.03403	-4.38611	0.000353483
81685	Mlh1	mutL homolog 1, colon cancer, nonpolyposis type 2 (E. coli)	0.491054	-2.03644	-3.10961	0.00603118
84114	Agps	alkylglycerone phosphate synthase	0.488451	-2.04729	-2.85941	0.0103918
114104	Asah2	N-acylsphingosine amidohydrolase (non-lysosomal ceramidase) 2	0.488364	-2.04765	-2.36158	0.0296264
64013	Pdcl	phosducin-like	0.488343	-2.04774	-2.61204	0.0176114
102552783	NA	NA	0.485651	-2.05909	-2.79065	0.0120471
89811	Vegfb	vascular endothelial growth factor B	0.48552	-2.05965	-2.78142	0.0122879
58827	Mest	mesoderm specific transcript	0.481458	-2.07703	-2.44848	0.02478
25652	Ptgfr	prostaglandin F receptor	0.477563	-2.09396	-3.79103	0.0013306
296098	Lcmt2	leucine carboxyl methyltransferase 2	0.476534	-2.09848	-4.15094	0.00059613
84010	Dll1	delta-like 1 (Drosophila)	0.475959	-2.10102	-2.13782	0.0464493
501110	LOC501110	similar to Glutathione S-transferase A1 (GTH1) (HA subunit 1) (GST-epsilon) (GSTA1-1) (GST class-alpha)	0.474096	-2.10928	-2.95892	0.00837881
50646	Ptk2b	protein tyrosine kinase 2 beta	0.47398	-2.10979	-4.59852	0.000221041
24779	Slc4a1	solute carrier family 4 (anion exchanger), member 1	0.471371	-2.12147	-3.31202	0.00386214
60447	Clock	clock circadian regulator	0.471286	-2.12185	-2.10295	0.0497479
81639	Alox15	arachidonate 15-lipoxygenase	0.470356	-2.12605	-3.00443	0.00758931
79438	Igfals	insulin-like growth factor binding protein, acid labile subunit	0.470356	-2.12605	-6.60327	3.29446e-06
312382	Abcg2	ATP-binding cassette, subfamily G (WHITE), member 2	0.468922	-2.13255	-2.948	0.00857974
81680	Lifr	leukemia inhibitory factor receptor alpha	0.467919	-2.13712	-2.75237	0.0130755
83578	Pdxk	pyridoxal (pyridoxine, vitamin B6) kinase	0.467237	-2.14024	-2.43552	0.0254526
500057	Zfp800	zinc finger protein 800	0.466521	-2.14353	-3.32098	0.00378636
24214	Atp1b2	ATPase, Na+/K+ transporting, beta 2 polypeptide	0.466175	-2.14511	-2.69913	0.0146465
266687	Slc35e4	solute carrier family 35, member E4	0.466047	-2.1457	-2.14837	0.0454912
312846	Rassf8	Ras association (RalGDS/AF-6) domain family (N-terminal) member 8	0.465579	-2.14786	-4.81055	0.000138789
361466	Tppp	tubulin polymerization promoting protein	0.4652	-2.14962	-2.97418	0.00810559
171413	Spata6	spermatogenesis associated 6	0.465079	-2.15017	-2.35909	0.0297778
113902	Ces1d	carboxylesterase 1D	0.464438	-2.15314	-2.56532	0.0194287
316400	Pgap1	post-GPI attachment to proteins 1	0.461804	-2.16542	-2.10251	0.0497908
306722	Dapk1	death associated protein kinase 1	0.461644	-2.16617	-3.06423	0.00666096
291863	LOC291863	carboxylesterase-like	0.459462	-2.17646	-2.60422	0.0179039
362973	Parvb	parvin, beta	0.459243	-2.17749	-3.23669	0.00456113
24172	Adh1	alcohol dehydrogenase 1 (class I)	0.456237	-2.19184	-4.50899	0.000269317
25118	Itga1	integrin, alpha 1	0.456032	-2.19283	-4.78734	0.000146018
171103	Cdc25b	cell division cycle 25B	0.455235	-2.19667	-3.66392	0.00176688
291406	Zfp516	zinc finger protein 516	0.454842	-2.19856	-2.15317	0.0450615
192280	Ppp1r3b	protein phosphatase 1, regulatory subunit 3B	0.449214	-2.22611	-2.56116	0.0195989
300018	Lynx1	Ly6/neurotoxin 1	0.447681	-2.23373	-4.05124	0.000744466
246759	Cxcl9	chemokine (C-X-C motif) ligand 9	0.446069	-2.24181	-3.50374	0.00252434
25559	Abcc8	ATP-binding cassette, subfamily C (CFTR/MRP), member 8	0.445729	-2.24352	-2.67818	0.0153129
499847	Prrg4	proline rich Gla (G-carboxyglutamic acid) 4 (transmembrane)	0.442396	-2.26042	-2.99714	0.00771079
302811	Elf4	E74-like factor 4 (ets domain transcription factor)	0.437838	-2.28395	-2.80665	0.0116406
116719	Acacb	acetyl-CoA carboxylase beta	0.437832	-2.28398	-2.32513	0.031912
292763	Map4k1	mitogen activated protein kinase kinase kinase kinase 1	0.437322	-2.28664	-2.49534	0.0224854
363294	Twsg1	twisted gastrulation homolog 1 (Drosophila)	0.436877	-2.28897	-3.64338	0.0018497
291318	Nmt2	N-myristoyltransferase 2	0.432672	-2.31122	-2.44453	0.0249834
498206	Tnfrsf11a	tumor necrosis factor receptor superfamily, member 11a, NFKB activator	0.432352	-2.31293	-2.62697	0.0170657
301225	Unc5cl	unc-5 homolog C (C. elegans)-like	0.431685	-2.31651	-2.53563	0.0206743
25357	Thrsp	thyroid hormone responsive	0.43157	-2.31712	-3.30456	0.0039264
311901	Lhx6	LIM homeobox 6	0.429521	-2.32818	-3.24284	0.00449968
297025	Kel	Kell blood group, metallo-endopeptidase	0.423961	-2.35871	-2.12329	0.0477992
308742	Mctp2	multiple C2 domains, transmembrane 2	0.422924	-2.36449	-2.30755	0.0330712
310155	Mtmr12	myotubularin related protein 12	0.421968	-2.36985	-2.46257	0.024068
58935	Gas6	growth arrest specific 6	0.421006	-2.37526	-4.90839	0.00011211
305816	Ddhd1	DDHD domain containing 1	0.419095	-2.38609	-3.12788	0.00579434
56611	Anxa2	annexin A2	0.418125	-2.39163	-3.22427	0.00468771
83585	Gda	guanine deaminase	0.417595	-2.39466	-4.03878	0.000765449
315509	Jam3	junctional adhesion molecule 3	0.416882	-2.39876	-3.49823	0.00255542
79429	Pdgfc	platelet derived growth factor C	0.41531	-2.40784	-2.31809	0.0323713
361112	Vstm4	V-set and transmembrane domain containing 4	0.407394	-2.45463	-2.27512	0.0353138
156435	Tmprss2	transmembrane protease, serine 2	0.403167	-2.48036	-3.44266	0.00289132
312912	Prex2	phosphatidylinositol-3,4,5-trisphosphate-dependent Rac exchange factor 2	0.401371	-2.49146	-2.99851	0.00768775
65197	Slc2a5	solute carrier family 2 (facilitated glucose/fructose transporter), member 5	0.399332	-2.50418	-2.23622	0.0381886
362619	Smpdl3b	sphingomyelin phosphodiesterase, acid-like 3B	0.399104	-2.50561	-2.60338	0.0179356
84395	Slc34a2	solute carrier family 34 (type II sodium/phosphate contransporter), member 2	0.395924	-2.52574	-2.21448	0.0398882
363265	Col4a3	collagen, type IV, alpha 3	0.393931	-2.53851	-2.23755	0.0380874
689296	Mis18bp1	MIS18 binding protein 1	0.391573	-2.55381	-2.16403	0.0441026
293019	Arrdc4	arrestin domain containing 4	0.387335	-2.58174	-2.5304	0.0209015
24326	Ednra	endothelin receptor type A	0.386816	-2.58521	-2.57758	0.0189352
291770	Chst9	carbohydrate (N-acetylgalactosamine 4-0) sulfotransferase 9	0.385449	-2.59438	-2.27934	0.0350142
84021	Irs3	insulin receptor substrate 3	0.383569	-2.6071	-2.27284	0.0354769
498789	RGD1564865	similar to 20-alpha-hydroxysteroid dehydrogenase	0.380764	-2.6263	-2.14049	0.0462052
58919	Ccnd1	cyclin D1	0.379755	-2.63328	-2.70117	0.0145833
24404	Gpx1	glutathione peroxidase 1	0.377307	-2.65036	-12.1564	3.9151e-10
29158	Fbln5	fibulin 5	0.376425	-2.65657	-3.34615	0.00358124
25026	Adm	adrenomedullin	0.375101	-2.66595	-2.20686	0.0405002
304021	Col8a1	collagen, type VIII, alpha 1	0.374283	-2.67177	-2.50187	0.022182
29261	Tyms	thymidylate synthetase	0.374272	-2.67185	-2.58801	0.0185251
683788	Fscn1	fascin homolog 1, actin bundling protein (Strongylocentrotus purpuratus)	0.37355	-2.67702	-2.61194	0.0176151
297568	A1i3	alpha-1-inhibitor III	0.368107	-2.7166	-6.99101	1.54867e-06
25265	P2ry1	purinergic receptor P2Y, G-protein coupled, 1	0.366978	-2.72496	-5.52859	2.96251e-05
85431	Nox4	NADPH oxidase 4	0.366315	-2.72989	-2.69576	0.0147519
288257	Donson	downstream neighbor of SON	0.365117	-2.73885	-2.61358	0.0175546
691153	LOC691153	hypothetical protein LOC691153	0.363761	-2.74906	-2.17318	0.0433089
366352	Mob3b	MOB kinase activator 3B	0.362389	-2.75947	-3.07156	0.0065551
293733	Incenp	inner centromere protein	0.357204	-2.79952	-2.8278	0.0111236
309014	Ppapdc1a	phosphatidic acid phosphatase type 2 domain containing 1A	0.356844	-2.80234	-2.19141	0.0417675
338475	Nrep	neuronal regeneration related protein	0.355172	-2.81554	-3.15152	0.00550136
114122	Vcan	versican	0.353592	-2.82812	-2.16314	0.0441808
291022	Ptpdc1	protein tyrosine phosphatase domain containing 1	0.352278	-2.83867	-3.25516	0.0043791
317170	Slc9a7	solute carrier family 9, subfamily A (NHE7, cation proton antiporter 7), member 7	0.35175	-2.84293	-2.18005	0.0427219
312907	Slco5a1	solute carrier organic anion transporter family, member 5A1	0.350507	-2.85301	-2.20712	0.0404791
680111	Rbl1	retinoblastoma-like 1 (p107)	0.342635	-2.91856	-3.25091	0.00442035
360962	Tacc3	transforming, acidic coiled-coil containing protein 3	0.341252	-2.93038	-2.79197	0.0120131
314814	Nav3	neuron navigator 3	0.340765	-2.93457	-3.5918	0.00207501
83465	Celsr2	cadherin, EGF LAG seven-pass G-type receptor 2	0.334669	-2.98803	-2.54569	0.0202442
500636	Rnf144a	ring finger protein 144A	0.333815	-2.99567	-2.47156	0.0236239
304301	Mmd2	monocyte to macrophage differentiation-associated 2	0.331788	-3.01397	-2.9732	0.00812289
315508	Ncapd3	non-SMC condensin II complex, subunit D3	0.328213	-3.0468	-3.10021	0.00615665
290317	Sox7	SRY (sex determining region Y)-box 7	0.326349	-3.0642	-2.4436	0.0250314
360857	Rgs16	regulator of G-protein signaling 16	0.325376	-3.07337	-2.49479	0.0225113
313220	Acnat2	acyl-coenzyme A amino acid N-acyltransferase 2	0.323138	-3.09465	-3.17395	0.00523678
315114	C1qtnf6	C1q and tumor necrosis factor related protein 6	0.319001	-3.13478	-4.00474	0.000825834
361602	Me3	malic enzyme 3, NADP(+)-dependent, mitochondrial	0.317891	-3.14573	-3.00778	0.00753405
303059	Ccnjl	cyclin J-like	0.311871	-3.20645	-2.1012	0.0499195
314626	Adamtsl5	ADAMTS-like 5	0.310511	-3.2205	-2.34119	0.0308852
312275	Ephb6	Eph receptor B6	0.309753	-3.22838	-5.57644	2.67818e-05
29758	St6galnac3	ST6 (alpha-N-acetyl-neuraminyl-2,3-beta-galactosyl-1,3)-N-acetylgalactosaminide alpha-2,6-sialyltransferase 3	0.307104	-3.25623	-2.22069	0.0393956
311546	Tpx2	TPX2, microtubule-associated	0.306018	-3.26778	-2.13671	0.0465515
298506	Mycl	v-myc avian myelocytomatosis viral oncogene lung carcinoma derived homolog	0.305353	-3.27489	-2.54186	0.020407
307148	Nsun6	NOP2/Sun domain family, member 6	0.303865	-3.29093	-2.3571	0.0298989
362548	Itgb3bp	integrin beta 3 binding protein (beta3-endonexin)	0.303772	-3.29194	-2.44	0.0252179
314993	Atad2	ATPase family, AAA domain containing 2	0.303663	-3.29313	-3.79998	0.00130426
365963	Lhx8	LIM homeobox 8	0.302561	-3.30512	-2.25163	0.037025
298079	Aldh1b1	aldehyde dehydrogenase 1 family, member B1	0.302553	-3.30521	-6.95618	1.65595e-06
361783	Zfp57	zinc finger protein 57	0.301731	-3.31421	-2.23921	0.0379604
296060	Arhgap11a	Rho GTPase activating protein 11A	0.301186	-3.32021	-2.69802	0.0146812
299976	Rrm2b	ribonucleotide reductase M2 B (TP53 inducible)	0.299866	-3.33483	-3.35642	0.00350071
685433	Evi2a	ecotropic viral integration site 2A	0.29669	-3.37052	-3.10372	0.00610946
114246	Trpv6	transient receptor potential cation channel, subfamily V, member 6	0.293742	-3.40435	-2.2009	0.0409845
29277	Cyp2c11	cytochrome P450, subfamily 2, polypeptide 11	0.289213	-3.45767	-2.70545	0.014451
366474	Col16a1	collagen, type XVI, alpha 1	0.288133	-3.47062	-2.50614	0.021986
171115	Pde5a	phosphodiesterase 5A, cGMP-specific	0.285924	-3.49743	-2.81968	0.0113195
316413	Als2cr12	amyotrophic lateral sclerosis 2 (juvenile) chromosome region, candidate 12	0.285871	-3.49808	-2.73175	0.0136638
58921	Foxm1	forkhead box M1	0.282869	-3.5352	-3.14121	0.00562733
309945	Arrdc3	arrestin domain containing 3	0.278608	-3.58927	-2.94206	0.00869101
305882	Haus4	HAUS augmin-like complex, subunit 4	0.275104	-3.63499	-4.01051	0.000815275
293656	RGD1307603	similar to hypothetical protein MGC37914	0.274641	-3.64112	-5.06504	7.98011e-05
363502	Mid2	midline 2	0.269982	-3.70395	-3.05363	0.00681708
294917	Tnik	TRAF2 and NCK interacting kinase	0.267727	-3.73515	-2.51584	0.0215462
291541	Cidea	cell death-inducing DFFA-like effector a	0.266005	-3.75932	-2.27713	0.035171
691543	Katnbl1	katanin p80 subunit B-like 1	0.260443	-3.83962	-2.35139	0.0302497
502372	Syce1	synaptonemal complex central element protein 1	0.259023	-3.86066	-2.20081	0.0409924
293452	Palb2	partner and localizer of BRCA2	0.256767	-3.89458	-2.80552	0.0116689
24890	Esr1	estrogen receptor 1	0.252459	-3.96104	-4.60394	0.00021842
689388	Ptx3	pentraxin 3, long	0.250924	-3.98528	-2.36817	0.0292299
266729	Dab1	Dab, reelin signal transducer, homolog 1 (Drosophila)	0.247846	-4.03476	-2.78772	0.0121231
260327	Fndc5	fibronectin type III domain containing 5	0.24542	-4.07465	-3.992	0.000849647
116644	Rtn1	reticulon 1	0.245059	-4.08065	-2.18041	0.0426915
498902	Cmtm4	CKLF-like MARVEL transmembrane domain containing 4	0.238094	-4.20003	-2.84848	0.0106394
288079	Polq	polymerase (DNA directed), theta	0.230936	-4.3302	-2.30677	0.0331235
313125	RGD1562865	similar to BTB and CNC homology 1, basic leucine zipper transcription factor 2	0.226409	-4.41679	-3.65027	0.0018215
25454	Gfra1	GDNF family receptor alpha 1	0.220474	-4.53568	-2.84321	0.0107609
306508	Mfhas1	malignant fibrous histiocytoma amplified sequence 1	0.21583	-4.63327	-3.60854	0.00199906
363425	Cav2	caveolin 2	0.215678	-4.63653	-7.32373	8.23612e-07
289777	Fignl1	fidgetin-like 1	0.215267	-4.6454	-2.22295	0.0392183
497815	Nrcam	neuronal cell adhesion molecule	0.206562	-4.84117	-2.12401	0.0477315
298322	Lonrf3	LON peptidase N-terminal domain and ring finger 3	0.204342	-4.89375	-2.17323	0.0433048
140448	Slc8a3	solute carrier family 8 (sodium/calcium exchanger), member 3	0.19708	-5.07408	-2.79524	0.0119292
361744	Tmem252	transmembrane protein 252	0.196155	-5.09801	-4.18067	0.000557949
289993	Cdkn3	cyclin-dependent kinase inhibitor 3	0.195484	-5.1155	-2.24473	0.0375425
294074	Cep55	centrosomal protein 55	0.194538	-5.1404	-2.44238	0.0250942
306575	Ckap2	cytoskeleton associated protein 2	0.188416	-5.30742	-2.29376	0.0340085
307169	Mastl	microtubule associated serine/threonine kinase-like	0.182508	-5.4792	-2.21311	0.0399977
305897	Nfatc4	nuclear factor of activated T-cells, cytoplasmic, calcineurin-dependent 4	0.170755	-5.85635	-2.12048	0.048064
303575	Kif18b	kinesin family member 18B	0.168506	-5.93451	-2.17559	0.0431024
499933	Dsn1	DSN1, MIS12 kinetochore complex component	0.164621	-6.07454	-3.54	0.00232869
299131	Dhrs7	dehydrogenase/reductase (SDR family) member 7	0.154922	-6.45485	-5.43041	3.647e-05
311742	Cdca7	cell division cycle associated 7	0.149073	-6.70813	-2.17931	0.0427849
363088	Ccnb2	cyclin B2	0.147457	-6.78164	-2.57739	0.0189431
287112	Abca17	ATP-binding cassette, subfamily A (ABC1), member 17	0.146746	-6.81451	-3.5219	0.00242436
360718	Popdc2	popeye domain containing 2	0.141356	-7.07434	-4.12471	0.000632005
171529	Kif2c	kinesin family member 2C	0.137662	-7.26417	-2.5364	0.0206408
246074	Scd1	stearoyl-Coenzyme A desaturase 1	0.137304	-7.28312	-2.28621	0.0345318
54237	Cdk1	cyclin-dependent kinase 1	0.136028	-7.35141	-2.21722	0.0396701
302970	Prss32	protease, serine, 32	0.128395	-7.78846	-2.9438	0.00865834
24338	Ephb1	Eph receptor B1	0.124202	-8.05138	-3.60911	0.0019965
24646	Abcb1b	ATP-binding cassette, subfamily B (MDR/TAP), member 1B	0.122812	-8.14252	-2.51885	0.021411
25460	Hmmr	hyaluronan mediated motility receptor (RHAMM)	0.116713	-8.568	-2.3043	0.0332902
310344	Plk4	polo-like kinase 4	0.111775	-8.94652	-3.01666	0.0073897
25117	Hsd11b2	hydroxysteroid 11-beta dehydrogenase 2	0.0959037	-10.4271	-3.41969	0.00304257
64640	Rpl30	ribosomal protein L30	0.0958518	-10.4328	-2.59963	0.0180778
293046	Mesp2	mesoderm posterior 2 homolog (mouse)	0.0865707	-11.5513	-4.70592	0.000174545
246307	Asrgl1	asparaginase like 1	0.07453	-13.4174	-3.28413	0.00410773
259244	LOC259244	alpha-2u globulin PGCL3	0.0455714	-21.9436	-3.62413	0.0019308
259245	LOC259245	alpha-2u globulin PGCL5	0.0300082	-33.3243	-3.33833	0.00364381
298107	Mup5	major urinary protein 5	0.0287991	-34.7233	-3.30585	0.00391525

## Sheet: Meat vs. Casein
Supplementary Table S1-2. List of significantly regulated genes in rat liver after 1 week consumption of the meat protein diets compared to the casein diet.
GENE_ID	SYMBOL	GENE NAME	Meat vs Casein (Ratio)	Meat vs Casein (Fold Change)	moderated T-value	moderated P-value
286939	Clmp	CXADR-like membrane protein	4.95777	4.95777	3.75217	0.00145115
494500	Gsta5	glutathione S-transferase Yc2 subunit	4.1788	4.1788	4.66917	0.000189216
500563	Fam110d	family with sequence similarity 110, member D	3.88988	3.88988	2.94924	0.00855682
499782	Rpl12	ribosomal protein L12	3.6715	3.6715	2.39111	0.0278885
25662	Igfbp2	insulin-like growth factor binding protein 2	3.65043	3.65043	2.46803	0.0237972
297433	Podxl2	podocalyxin-like 2	3.51446	3.51446	2.57356	0.0190959
499413	Hsf2bp	heat shock transcription factor 2 binding protein	3.41241	3.41241	2.42555	0.0259814
362793	RGD1307315	LOC362793	3.36553	3.36553	2.81002	0.0115568
140668	Abcc3	ATP-binding cassette, subfamily C (CFTR/MRP), member 3	3.04905	3.04905	3.21536	0.00478069
306279	Arhgap22	Rho GTPase activating protein 22	3.04298	3.04298	2.24429	0.0375752
292700	Ceacam16	carcinoembryonic antigen-related cell adhesion molecule 16	3.0286	3.0286	2.27924	0.0350216
497987	Hoxb5	homeo box B5	3.0056	3.0056	2.59015	0.0184418
29751	Sema3a	sema domain, immunoglobulin domain (Ig), short basic domain, secreted, (semaphorin) 3A	2.90842	2.90842	2.73469	0.0135786
295672	Fkbp7	FK506 binding protein 7	2.89327	2.89327	2.20763	0.0404376
303496	Tbx21	T-box 21	2.879	2.879	3.06977	0.00658074
294962	Gnb4	guanine nucleotide binding protein (G protein), beta polypeptide 4	2.8788	2.8788	2.79339	0.0119766
24165	Ada	adenosine deaminase	2.8214	2.8214	3.33947	0.00363457
24534	Ldhb	lactate dehydrogenase B	2.80651	2.80651	2.46386	0.024004
500959	LOC500959	triosephosphate isomerase	2.80408	2.80408	2.3609	0.029668
503257	Tmem194b	transmembrane protein 194B	2.79223	2.79223	3.30997	0.00387975
308572	Myh14	myosin, heavy chain 14, non-muscle	2.78906	2.78906	4.4206	0.000327472
362604	Tlr12	toll-like receptor 12	2.77514	2.77514	2.20123	0.0409578
94195	S100a9	S100 calcium binding protein A9	2.77009	2.77009	2.47113	0.0236447
308523	Tshz3	teashirt zinc finger homeobox 3	2.75818	2.75818	2.21978	0.0394677
414788	RT1-T24-3	RT1 class I, locus T24, gene 3	2.75164	2.75164	3.10383	0.00610807
29624	Alox5ap	arachidonate 5-lipoxygenase activating protein	2.67549	2.67549	2.6702	0.0155743
24314	Nqo1	NAD(P)H dehydrogenase, quinone 1	2.61286	2.61286	2.78898	0.0120903
315112	Foxred2	FAD-dependent oxidoreductase domain containing 2	2.60952	2.60952	2.12123	0.0479927
85332	Prkcdbp	protein kinase C, delta binding protein	2.54675	2.54675	4.39678	0.000345218
293507	Sept1	septin 1	2.4629	2.4629	2.45439	0.0244791
246252	Ces2a	carboxylesterase 2A	2.43812	2.43812	5.5833	2.63976e-05
365948	Bank1	B-cell scaffold protein with ankyrin repeats 1	2.3908	2.3908	2.16953	0.0436238
619561	Acsf2	acyl-CoA synthetase family member 2	2.34775	2.34775	8.23767	1.56871e-07
291975	Enkd1	enkurin domain containing 1	2.33978	2.33978	2.73918	0.013449
500084	Trim24	tripartite motif-containing 24	2.30065	2.30065	2.45417	0.0244901
294519	Cep57l1	centrosomal protein 57-like 1	2.28706	2.28706	2.12533	0.0476074
367391	Marco	macrophage receptor with collagenous structure	2.28518	2.28518	2.91345	0.00924677
316602	Hjurp	Holliday junction recognition protein	2.23026	2.23026	3.44259	0.00289172
406166	Egfl8	EGF-like-domain, multiple 8	2.21946	2.21946	2.98584	0.00790261
64570	Nat8	N-acetyltransferase 8	2.20634	2.20634	5.03302	8.55276e-05
171452	Rab3il1	RAB3A interacting protein (rabin3)-like 1	2.17956	2.17956	2.82771	0.0111257
246774	Gimap5	GTPase, IMAP family member 5	2.15029	2.15029	2.53039	0.0209018
299269	Ifi27l2b	interferon, alpha-inducible protein 27 like 2B	2.14874	2.14874	2.81424	0.0114525
690820	Klf16	Kruppel-like factor 16	2.12284	2.12284	2.48904	0.0227819
25059	Hk2	hexokinase 2	2.12171	2.12171	2.1258	0.047563
361431	Cbfa2t3	core-binding factor, runt domain, alpha subunit 2; translocated to, 3	2.11737	2.11737	2.50076	0.0222335
290361	Dok2	docking protein 2	2.11328	2.11328	2.85801	0.0104232
317382	Foxp3	forkhead box P3	2.09093	2.09093	4.12516	0.000631374
24567	Mt1a	metallothionein 1a	2.09061	2.09061	2.28587	0.0345553
362384	Reep1	receptor accessory protein 1	2.07555	2.07555	2.20693	0.0404945
297096	Snx10	sorting nexin 10	2.05797	2.05797	2.36043	0.0296963
310625	Rhbg	Rh family, B glycoprotein	2.04057	2.04057	4.55337	0.000244178
83790	Cyp2c23	cytochrome P450, family 2, subfamily c, polypeptide 23	2.01053	2.01053	4.23075	0.000499106
114300	Gtpbp4	GTP binding protein 4	1.97555	1.97555	2.12257	0.0478665
287818	Cd300lf	Cd300 molecule-like family member F	1.94786	1.94786	2.63219	0.0168785
78967	Mcam	melanoma cell adhesion molecule	1.94521	1.94521	3.44548	0.00287327
393091	Pcdhac1	protocadherin alpha subfamily C, 1	1.93237	1.93237	3.05905	0.00673684
310643	Efna4	ephrin A4	1.93213	1.93213	2.34807	0.0304551
308787	Adamtsl3	ADAMTS-like 3	1.93056	1.93056	2.15325	0.0450544
25266	Pdgfa	platelet-derived growth factor alpha polypeptide	1.93031	1.93031	2.30154	0.0334765
116741	Pcdha4	protocadherin alpha 4	1.9258	1.9258	3.06057	0.00671447
116742	Pcdha13	protocadherin alpha 13	1.92375	1.92375	3.03591	0.0070859
393090	Pcdha9	protocadherin alpha 9	1.9204	1.9204	3.0868	0.00634014
116780	Pcdha3	protocadherin alpha 3	1.91869	1.91869	3.056	0.00678183
393085	Pcdha1	protocadherin alpha 1	1.91053	1.91053	3.02464	0.00726225
116778	Pcdha10	protocadherin alpha 10	1.91053	1.91053	3.02464	0.00726225
394223	Pcdha11	protocadherin alpha 11	1.91053	1.91053	3.02464	0.00726225
116779	Pcdha12	protocadherin alpha 12	1.91053	1.91053	3.02464	0.00726225
393086	Pcdha2	protocadherin alpha 2	1.91053	1.91053	3.02464	0.00726225
393087	Pcdha5	protocadherin alpha 5	1.91053	1.91053	3.02464	0.00726225
393088	Pcdha6	protocadherin alpha 6	1.91053	1.91053	3.02464	0.00726225
393089	Pcdha7	protocadherin alpha 7	1.91053	1.91053	3.02464	0.00726225
116781	Pcdha8	protocadherin alpha 8	1.91053	1.91053	3.02464	0.00726225
24309	Dbp	D site of albumin promoter (albumin D-box) binding protein	1.90965	1.90965	2.99445	0.00775604
50719	Slc7a5	solute carrier family 7 (amino acid transporter light chain, L system), member 5	1.90922	1.90922	3.06763	0.00661156
361916	Chmp4c	charged multivesicular body protein 4C	1.90287	1.90287	2.50549	0.0220155
304346	Mblac1	metallo-beta-lactamase domain containing 1	1.90233	1.90233	2.61175	0.0176223
64626	Rem2	RAS (RAD and GEM) like GTP binding 2	1.8897	1.8897	2.4876	0.0228502
500400	Fam110b	family with sequence similarity 110, member B	1.88812	1.88812	2.13875	0.0463646
393092	Pcdhac2	protocadherin alpha subfamily C, 2	1.8873	1.8873	2.9364	0.00879845
304323	Ftsj2	FtsJ RNA methyltransferase homolog 2 (E. coli)	1.87337	1.87337	2.84583	0.0107004
60341	Camkk1	calcium/calmodulin-dependent protein kinase kinase 1, alpha	1.87027	1.87027	2.45593	0.0244013
114247	Slfn3	schlafen 3	1.86706	1.86706	2.83005	0.01107
689779	Tctn2	tectonic family member 2	1.86683	1.86683	3.19686	0.0049794
54293	Rgs3	regulator of G-protein signaling 3	1.85936	1.85936	3.23871	0.00454087
304663	Lyl1	lymphoblastic leukemia derived sequence 1	1.85346	1.85346	2.94864	0.00856781
297393	Nagk	N-acetylglucosamine kinase	1.84489	1.84489	2.64941	0.0162753
309526	Ifit3	interferon-induced protein with tetratricopeptide repeats 3	1.8117	1.8117	2.28905	0.0343337
170905	Lfng	LFNG O-fucosylpeptide 3-beta-N-acetylglucosaminyltransferase	1.76928	1.76928	2.2077	0.0404318
246248	Fmo5	flavin containing monooxygenase 5	1.7603	1.7603	3.83756	0.00119934
59085	Asl	argininosuccinate lyase	1.75679	1.75679	4.25751	0.000470279
64537	Hpse	heparanase	1.75395	1.75395	3.0665	0.00662794
361992	Them4	thioesterase superfamily member 4	1.74987	1.74987	2.20843	0.0403734
364208	Cnrip1	cannabinoid receptor interacting protein 1	1.74269	1.74269	2.27365	0.0354191
296102	Ell3	elongation factor RNA polymerase II-like 3	1.74204	1.74204	2.28659	0.0345052
306247	Il17rb	interleukin 17 receptor B	1.74017	1.74017	2.66108	0.0158782
303336	Wsb1	WD repeat and SOCS box-containing 1	1.73329	1.73329	2.82984	0.0110749
362041	Rpl34	ribosomal protein L34	1.7308	1.7308	2.78203	0.0122718
499770	LOC499770	similar to LOC495800 protein	1.72995	1.72995	2.88041	0.00993148
498805	Thnsl1	threonine synthase-like 1 (S. cerevisiae)	1.72885	1.72885	2.86904	0.0101783
309169	Ehbp1l1	EH domain binding protein 1-like 1	1.72733	1.72733	3.19376	0.00501355
79115	Evl	Enah/Vasp-like	1.72476	1.72476	2.10222	0.0498196
378947	Bst2	bone marrow stromal cell antigen 2	1.71821	1.71821	4.84414	0.00012897
361232	Pak1ip1	PAK1 interacting protein 1	1.71573	1.71573	2.65684	0.0160214
24912	Sult2a1	sulfotransferase family 2A, dehydroepiandrosterone (DHEA)-preferring, member 1	1.71037	1.71037	2.99032	0.00782609
289338	Disp1	dispatched homolog 1 (Drosophila)	1.70873	1.70873	2.16775	0.043778
246144	Il3ra	interleukin 3 receptor, alpha	1.70757	1.70757	2.16371	0.0441301
310207	Sema5a	sema domain, seven thrombospondin repeats (type 1 and type 1-like), transmembrane domain (TM) and short cytoplasmic domain, (semaphorin) 5A	1.70732	1.70732	2.15685	0.0447342
171443	Slc12a9	solute carrier family 12 (potassium/chloride transporters), member 9	1.70712	1.70712	3.66981	0.00174382
294754	Pelo	pelota homolog (Drosophila)	1.69446	1.69446	3.87951	0.00109211
50677	Ptpro	protein tyrosine phosphatase, receptor type, O	1.6922	1.6922	2.34538	0.0306226
54223	Adcy4	adenylate cyclase 4	1.68937	1.68937	2.82159	0.0112731
360547	Sat2	spermidine/spermine N1-acetyltransferase family member 2	1.68073	1.68073	2.22761	0.0388534
502901	Clec9a	C-type lectin domain family 9, member A	1.67954	1.67954	2.36159	0.0296262
25623	Gys2	glycogen synthase 2	1.67392	1.67392	3.09005	0.0062952
314654	Myo1f	myosin IF	1.66776	1.66776	2.76115	0.0128325
296560	Uap1l1	UDP-N-acteylglucosamine pyrophosphorylase 1-like 1	1.66727	1.66727	2.20759	0.0404412
366126	Spi1	spleen focus forming virus (SFFV) proviral integration oncogene	1.66719	1.66719	2.51594	0.0215417
691141	LOC691141	hypothetical protein LOC691141	1.66705	1.66705	2.23556	0.0382391
171071	Ppp1r15a	protein phosphatase 1, regulatory subunit 15A	1.66452	1.66452	2.15248	0.0451231
362934	Ly6e	lymphocyte antigen 6 complex, locus E	1.66253	1.66253	2.81242	0.0114974
24421	Gsta3	glutathione S-transferase A3	1.65924	1.65924	6.70123	2.71724e-06
308999	Fbxl19	F-box and leucine-rich repeat protein 19	1.65434	1.65434	2.76987	0.0125954
362893	Arhgap9	Rho GTPase activating protein 9	1.65019	1.65019	2.49254	0.0226169
116555	Nup107	nucleoporin 107	1.63697	1.63697	2.2084	0.0403755
360571	Rab34	RAB34, member RAS oncogene family	1.63358	1.63358	3.87102	0.00111301
360461	Fopnl	FGFR1OP N-terminal like	1.63144	1.63144	2.42147	0.0262006
80850	Gng2	guanine nucleotide binding protein (G protein), gamma 2	1.63078	1.63078	2.49526	0.0224892
362100	Endog	endonuclease G	1.62789	1.62789	3.13506	0.00570384
362048	Tspan5	tetraspanin 5	1.62786	1.62786	2.24677	0.0373889
24346	Ces1c	carboxylesterase 1C	1.61911	1.61911	4.36514	0.000370305
362842	Syde1	synapse defective 1, Rho GTPase, homolog 1 (C. elegans)	1.61514	1.61514	2.1718	0.0434283
362490	Tmem55a	transmembrane protein 55A	1.60684	1.60684	2.18969	0.0419104
366568	Slc30a3	solute carrier family 30 (zinc transporter), member 3	1.59766	1.59766	2.14753	0.0455668
361807	Lemd2	LEM domain containing 2	1.59219	1.59219	4.77354	0.000150498
100911177	LOC100911177	uncharacterized LOC100911177	1.59	1.59	2.60099	0.0180262
310662	Scnm1	sodium channel modifier 1	1.58699	1.58699	2.71487	0.0141643
26760	Akr7a3	aldo-keto reductase family 7, member A3 (aflatoxin aldehyde reductase)	1.58453	1.58453	2.12983	0.0471872
292907	Ruvbl2	RuvB-like 2 (E. coli)	1.58352	1.58352	3.10201	0.00613243
362508	Spag8	sperm associated antigen 8	1.58217	1.58217	2.14379	0.0459047
316519	Slc11a1	solute carrier family 11 (proton-coupled divalent metal ion transporter), member 1	1.5811	1.5811	2.46982	0.023709
29225	Ces1e	carboxylesterase 1E	1.57808	1.57808	4.57605	0.000232265
500247	Aplf	aprataxin and PNKP like factor	1.5778	1.5778	2.16364	0.0441365
294235	Ier3	immediate early response 3	1.57601	1.57601	2.733	0.0136275
500904	Ncf4	neutrophil cytosolic factor 4	1.56823	1.56823	2.13961	0.0462854
316533	Chpf	chondroitin polymerizing factor	1.56644	1.56644	3.22641	0.00466566
25058	Hk1	hexokinase 1	1.56643	1.56643	3.13973	0.0056457
366872	Ccdc41	coiled-coil domain containing 41	1.56457	1.56457	2.18062	0.0426733
360617	Mien1	migration and invasion enhancer 1	1.56349	1.56349	2.15628	0.0447846
287419	Rangrf	RAN guanine nucleotide release factor	1.5626	1.5626	2.2988	0.033663
306825	Mylip	myosin regulatory light chain interacting protein	1.56145	1.56145	2.31997	0.0322481
361430	Piezo1	piezo-type mechanosensitive ion channel component 1	1.55662	1.55662	2.33029	0.0315787
301515	Rnf25	ring finger protein 25	1.54984	1.54984	4.15523	0.000590467
361749	Il33	interleukin 33	1.54556	1.54556	3.40127	0.00316944
79243	Hsd17b2	hydroxysteroid (17-beta) dehydrogenase 2	1.54208	1.54208	2.20119	0.0409608
294853	Krt18	keratin 18	1.54107	1.54107	4.4417	0.000312523
246771	Slc25a25	solute carrier family 25 (mitochondrial carrier, phosphate carrier), member 25	1.53981	1.53981	2.12884	0.0472792
24297	Cyp1a2	cytochrome P450, family 1, subfamily a, polypeptide 2	1.5385	1.5385	3.48089	0.00265587
24401	Got1	glutamic-oxaloacetic transaminase 1, soluble	1.53792	1.53792	2.14936	0.0454022
29373	Bmp2	bone morphogenetic protein 2	1.53767	1.53767	2.51726	0.0214823
317381	Ccdc22	coiled-coil domain containing 22	1.53484	1.53484	4.14626	0.000602381
24693	Ptgs1	prostaglandin-endoperoxide synthase 1	1.53378	1.53378	3.03134	0.00715694
361288	Fundc2	FUN14 domain containing 2	1.53178	1.53178	2.33431	0.0313214
303476	Abi3	ABI family, member 3	1.53032	1.53032	2.54014	0.0204802
89806	Tie1	tyrosine kinase with immunoglobulin-like and EGF-like domains 1	1.52916	1.52916	4.47494	0.000290366
29292	Ftl	ferritin, light polypeptide	1.52711	1.52711	3.40287	0.00315824
308865	Atg16l2	autophagy related 16-like 2 (S. cerevisiae)	1.52687	1.52687	2.63874	0.0166467
140655	Rps16	ribosomal protein S16	1.52434	1.52434	3.89652	0.00105143
312936	Sox17	SRY (sex determining region Y)-box 17	1.52149	1.52149	2.10346	0.0496984
296565	RGD1306215	similar to hypothetical protein MGC36831	1.51912	1.51912	2.24821	0.0372804
315746	Cln6	ceroid-lipofuscinosis, neuronal 6, late infantile, variant	1.51842	1.51842	2.37446	0.0288566
305291	Srd5a3	steroid 5 alpha-reductase 3	1.51581	1.51581	2.46816	0.0237907
299270	Serpina6	serpin peptidase inhibitor, clade A (alpha-1 antiproteinase, antitrypsin), member 6	1.5114	1.5114	3.06457	0.00665593
171386	Avpi1	arginine vasopressin-induced 1	1.51079	1.51079	2.48998	0.0227373
58868	Fzd1	frizzled family receptor 1	1.50964	1.50964	2.28285	0.0347666
498154	LOC498154	hypothetical protein LOC498154	1.5089	1.5089	2.37316	0.0289332
292072	Aprt	adenine phosphoribosyl transferase	1.50832	1.50832	4.68477	0.000182838
114598	Clec4f	C-type lectin domain family 4, member F	1.50816	1.50816	3.36434	0.00343981
25458	Gss	glutathione synthetase	1.50803	1.50803	3.64242	0.00185366
312638	Creld1	cysteine-rich with EGF-like domains 1	1.50776	1.50776	4.88841	0.000117097
171109	Dusp5	dual specificity phosphatase 5	1.50673	1.50673	3.3899	0.00325038
54251	Flt1	FMS-related tyrosine kinase 1	1.49948	1.49948	2.5917	0.0183819
290224	Emc9	ER membrane protein complex subunit 9	1.49762	1.49762	2.57174	0.0191688
24904	Slc22a1	solute carrier family 22 (organic cation transporter), member 1	1.49707	1.49707	6.1162	8.75071e-06
58965	Ramp1	receptor (G protein-coupled) activity modifying protein 1	1.49446	1.49446	2.39969	0.0274014
56765	Plvap	plasmalemma vesicle associated protein	1.49392	1.49392	2.39927	0.0274247
288591	Tmem120a	transmembrane protein 120A	1.4907	1.4907	3.18854	0.00507142
365215	Smg9	SMG9 nonsense mediated mRNA decay factor	1.48982	1.48982	2.66098	0.0158814
364952	Nkd1	naked cuticle homolog 1 (Drosophila)	1.48954	1.48954	2.50196	0.0221779
314910	Nab2	Ngfi-A binding protein 2	1.48795	1.48795	3.23452	0.00458304
362287	Slc17a9	solute carrier family 17 (vesicular nucleotide transporter), member 9	1.48785	1.48785	2.26649	0.0359342
292787	Lin37	lin-37 homolog (C. elegans)	1.48428	1.48428	2.24751	0.037333
310791	Slc25a24	solute carrier family 25 (mitochondrial carrier, phosphate carrier), member 24	1.48021	1.48021	2.16724	0.0438227
59086	Tgfb1	transforming growth factor, beta 1	1.47805	1.47805	3.39768	0.00319477
307133	Hspa14	heat shock protein 14	1.47359	1.47359	2.5736	0.0190941
313548	Zfp691	zinc finger protein 691	1.47337	1.47337	2.20535	0.0406225
288924	Wdr83	WD repeat domain 83	1.47245	1.47245	2.47542	0.0234356
366619	Dtd2	D-tyrosyl-tRNA deacylase 2 (putative)	1.47137	1.47137	2.36239	0.0295778
81683	Mif	macrophage migration inhibitory factor (glycosylation-inhibiting factor)	1.47062	1.47062	2.5738	0.0190861
298002	Rpp25l	ribonuclease P/MRP 25 subunit-like	1.47017	1.47017	2.18102	0.0426397
300519	Esam	endothelial cell adhesion molecule	1.46872	1.46872	2.99095	0.00781537
291071	Rpp40	ribonuclease P/MRP 40 subunit	1.46768	1.46768	2.95058	0.00853189
287722	Tmem106a	transmembrane protein 106A	1.46444	1.46444	2.18328	0.0424484
363661	Mrm1	mitochondrial rRNA methyltransferase 1 homolog (S. cerevisiae)	1.46353	1.46353	2.28914	0.034328
64638	Rpl28	ribosomal protein L28	1.46298	1.46298	3.3826	0.00330339
406164	Pbx2	pre-B-cell leukemia homeobox 2	1.46266	1.46266	3.38006	0.00332209
100910973	LOC100910973	uncharacterized LOC100910973	1.46043	1.46043	2.13521	0.0466895
50654	Ctss	cathepsin S	1.45951	1.45951	2.5842	0.0186738
362990	Zcrb1	zinc finger CCHC-type and RNA binding motif 1	1.45863	1.45863	2.79053	0.0120503
300211	Fkbp11	FK506 binding protein 11	1.45789	1.45789	2.46656	0.0238697
25369	Adora2a	adenosine A2a receptor	1.45741	1.45741	2.9766	0.00806303
308501	Cd22	CD22 molecule	1.45626	1.45626	2.16967	0.0436121
287662	Pcgf2	polycomb group ring finger 2	1.45586	1.45586	2.34766	0.0304809
503165	Arfgap3	ADP-ribosylation factor GTPase activating protein 3	1.45519	1.45519	2.76546	0.0127149
293135	Lrrc32	leucine rich repeat containing 32	1.45515	1.45515	2.13752	0.0464767
500981	Zfp202	zinc finger protein 202	1.45329	1.45329	2.67979	0.0152606
171434	Phldb1	pleckstrin homology-like domain, family B, member 1	1.45282	1.45282	2.47001	0.0236999
299196	Abcd4	ATP-binding cassette, subfamily D (ALD), member 4	1.45007	1.45007	2.33217	0.0314578
25284	Amacr	alpha-methylacyl-CoA racemase	1.44965	1.44965	2.45843	0.0242751
300980	Dusp7	dual specificity phosphatase 7	1.44829	1.44829	4.14428	0.000605047
367455	Lrg1	leucine-rich alpha-2-glycoprotein 1	1.44746	1.44746	2.3744	0.0288598
294004	Dpcd	deleted in primary ciliary dyskinesia	1.44486	1.44486	2.37259	0.028967
312492	Dysf	dysferlin	1.44454	1.44454	2.4442	0.0250001
362792	Pld4	phospholipase D family, member 4	1.44453	1.44453	2.15716	0.0447074
499309	RGD1560108	similar to RIKEN cDNA 2700081O15	1.44324	1.44324	2.40604	0.0270462
282580	Stab2	stabilin 2	1.44278	1.44278	2.32562	0.0318798
360505	Nprl3	nitrogen permease regulator-like 3 (S. cerevisiae)	1.44275	1.44275	2.49337	0.0225779
362227	Dtd1	D-tyrosyl-tRNA deacylase 1	1.44236	1.44236	2.19226	0.0416965
113992	Ugt1a6	UDP glucuronosyltransferase 1 family, polypeptide A6	1.44139	1.44139	4.66413	0.000191322
289014	Mapkapk2	mitogen-activated protein kinase-activated protein kinase 2	1.44004	1.44004	3.27032	0.00423499
366790	Wibg	within bgcn homolog (Drosophila)	1.4358	1.4358	2.2024	0.0408626
688966	Mef2bnb	MEF2B neighbor	1.43498	1.43498	2.89892	0.00954218
309674	Rrp1	ribosomal RNA processing 1	1.43127	1.43127	3.33947	0.00363459
685928	Zc3h10	zinc finger CCCH type containing 10	1.43099	1.43099	2.74949	0.0131564
366957	Rac2	ras-related C3 botulinum toxin substrate 2 (rho family, small GTP binding protein Rac2)	1.42753	1.42753	2.48477	0.022985
259271	Aptx	aprataxin	1.42721	1.42721	2.42225	0.0261583
297436	Chchd6	coiled-coil-helix-coiled-coil-helix domain containing 6	1.42679	1.42679	3.10029	0.00615556
406165	Agpat1	1-acylglycerol-3-phosphate O-acyltransferase 1	1.42583	1.42583	2.64979	0.0162624
58966	Ramp2	receptor (G protein-coupled) activity modifying protein 2	1.42423	1.42423	2.33783	0.0310973
296371	Pltp	phospholipid transfer protein	1.42315	1.42315	2.89063	0.00971468
295245	Slc50a1	solute carrier family 50 (sugar efflux transporter), member 1	1.42306	1.42306	2.47034	0.0236834
117028	Bin1	bridging integrator 1	1.42267	1.42267	3.19527	0.00499691
84480	Bnip3	BCL2/adenovirus E1B interacting protein 3	1.42159	1.42159	3.53484	0.00235557
25466	Il1rap	interleukin 1 receptor accessory protein	1.42146	1.42146	3.83592	0.00120372
246246	Pnpla7	patatin-like phospholipase domain containing 7	1.42144	1.42144	3.27418	0.00419906
690164	Harbi1	harbinger transposase derived 1	1.41895	1.41895	2.13452	0.0467529
293623	Rassf7	Ras association (RalGDS/AF-6) domain family (N-terminal) member 7	1.41804	1.41804	2.34348	0.0307417
300222	Mcrs1	microspherule protein 1	1.41766	1.41766	3.09842	0.00618082
288914	Trmt1	tRNA methyltransferase 1 homolog (S. cerevisiae)	1.41522	1.41522	3.40089	0.00317211
304469	Rilpl1	Rab interacting lysosomal protein-like 1	1.41328	1.41328	2.27683	0.0351924
308463	Map3k10	mitogen activated protein kinase kinase kinase 10	1.41313	1.41313	2.61879	0.0173626
116636	Eif4ebp1	eukaryotic translation initiation factor 4E binding protein 1	1.41203	1.41203	2.4702	0.0236903
310969	Ifi44	interferon-induced protein 44	1.4111	1.4111	2.16444	0.0440666
300066	Gga1	golgi associated, gamma adaptin ear containing, ARF binding protein 1	1.4097	1.4097	4.06027	0.000729619
363151	Ccdc12	coiled-coil domain containing 12	1.40781	1.40781	2.50088	0.0222279
252929	Ctsz	cathepsin Z	1.40467	1.40467	3.87112	0.00111276
294287	Phf1	PHD finger protein 1	1.40327	1.40327	2.9177	0.00916214
307096	Akr1c19	aldo-keto reductase family 1, member C19	1.40309	1.40309	2.10803	0.049255
25589	Kdr	kinase insert domain receptor	1.40282	1.40282	4.09889	0.000669432
498153	Gpr146	G protein-coupled receptor 146	1.40011	1.40011	2.31332	0.0326868
305177	Enoph1	enolase-phosphatase 1	1.39981	1.39981	2.55885	0.0196941
690229	Wdr74	WD repeat domain 74	1.39952	1.39952	2.19123	0.0417824
305506	Eif6	eukaryotic translation initiation factor 6	1.39889	1.39889	2.91829	0.00915051
287910	Ccl6	chemokine (C-C motif) ligand 6	1.39819	1.39819	2.1593	0.0445176
361537	Tyrobp	Tyro protein tyrosine kinase binding protein	1.38802	1.38802	2.24752	0.037332
498830	MGC116121	similar to RIKEN cDNA 2700062C07	1.38717	1.38717	2.49883	0.022323
689377	Rab20	RAB20, member RAS oncogene family	1.38528	1.38528	3.21524	0.00478191
24493	Il1a	interleukin 1 alpha	1.38525	1.38525	2.84907	0.0106258
292306	Rnaset2	ribonuclease T2	1.38375	1.38375	3.94013	0.000953914
689984	Gpr137	G protein-coupled receptor 137	1.38358	1.38358	2.11567	0.0485211
298544	Sh3bgrl3	SH3 domain binding glutamic acid-rich protein-like 3	1.38105	1.38105	2.70518	0.0144594
116646	Tpt1	tumor protein, translationally-controlled 1	1.38087	1.38087	2.63913	0.0166328
396551	Ugt1a3	UDP glycosyltransferase 1 family, polypeptide A3	1.38036	1.38036	4.26787	0.000459571
154516	Ugt1a7c	UDP glucuronosyltransferase 1 family, polypeptide A7C	1.38005	1.38005	4.257	0.000470805
301595	Ugt1a8	UDP glycosyltransferase 1 family, polypeptide A8	1.38005	1.38005	4.257	0.000470805
396552	Ugt1a9	UDP glucuronosyltransferase 1 family, polypeptide A9	1.38005	1.38005	4.257	0.000470805
296709	Rpl35	ribosomal protein L35	1.38	1.38	3.12174	0.00587298
396527	Ugt1a2	UDP glucuronosyltransferase 1 family, polypeptide A2	1.37988	1.37988	4.26509	0.000462419
29541	Nthl1	nth (endonuclease III)-like 1 (E.coli)	1.37938	1.37938	2.33838	0.0310631
29583	Pecam1	platelet/endothelial cell adhesion molecule 1	1.37799	1.37799	3.54616	0.00229698
309170	Fam89b	family with sequence similarity 89, member B	1.37646	1.37646	2.13425	0.0467779
292768	Yif1b	Yip1 interacting factor homolog B (S. cerevisiae)	1.37379	1.37379	2.44966	0.0247195
304330	Cox19	cytochrome c oxidase assembly homolog 19 (S. cerevisiae)	1.37127	1.37127	2.65768	0.0159931
290659	Cope	coatomer protein complex, subunit epsilon	1.36972	1.36972	2.80838	0.0115975
65138	Adrm1	adhesion regulating molecule 1	1.3689	1.3689	3.18241	0.00514028
288527	Asmtl	acetylserotonin O-methyltransferase-like	1.36698	1.36698	2.37857	0.0286143
362103	Ntmt1	N-terminal Xaa-Pro-Lys N-methyltransferase 1	1.36559	1.36559	2.20218	0.0408798
312113	Stard8	StAR-related lipid transfer (START) domain containing 8	1.36519	1.36519	2.25703	0.0366248
288667	Fam216a	family with sequence similarity 216, member A	1.36487	1.36487	2.12553	0.0475885
290641	Rpl18a	ribosomal protein L18A	1.36378	1.36378	3.08544	0.00635901
474147	Mib2	mindbomb E3 ubiquitin protein ligase 2	1.36102	1.36102	2.92976	0.00892596
116561	Cltb	clathrin, light chain B	1.3592	1.3592	2.3924	0.0278144
24189	Aldoa	aldolase A, fructose-bisphosphate	1.35911	1.35911	3.54424	0.00230678
83626	Ugcg	UDP-glucose ceramide glucosyltransferase	1.35882	1.35882	2.42183	0.026181
310693	Cd5l	Cd5 molecule-like	1.35839	1.35839	2.17511	0.0431431
311422	Itpa	inosine triphosphatase (nucleoside triphosphate pyrophosphatase)	1.35793	1.35793	2.93647	0.0087971
308345	Suv420h2	suppressor of variegation 4-20 homolog 2 (Drosophila)	1.35667	1.35667	2.76668	0.0126817
29687	C1qb	complement component 1, q subcomponent, B chain	1.35551	1.35551	2.58543	0.0186255
29531	Hpd	4-hydroxyphenylpyruvate dioxygenase	1.35511	1.35511	3.11453	0.00596649
362634	C1qc	complement component 1, q subcomponent, C chain	1.35488	1.35488	2.97777	0.00804262
64188	Mafg	v-maf avian musculoaponeurotic fibrosarcoma oncogene homolog G	1.35317	1.35317	3.27112	0.00422746
116502	Bak1	BCL2-antagonist/killer 1	1.35258	1.35258	2.27229	0.0355164
259218	Rwdd1	RWD domain containing 1	1.3518	1.3518	2.27615	0.0352408
24974	RT1-A2	RT1 class Ia, locus A2	1.35021	1.35021	2.30407	0.0333053
292894	Nosip	nitric oxide synthase interacting protein	1.34984	1.34984	2.24874	0.0372405
29702	Eif2ak3	eukaryotic translation initiation factor 2 alpha kinase 3	1.34739	1.34739	2.75265	0.0130677
24800	Sts	steroid sulfatase (microsomal), isozyme S	1.34723	1.34723	3.5202	0.00243357
25275	Cnp	2',3'-cyclic nucleotide 3' phosphodiesterase	1.34471	1.34471	2.15817	0.0446179
25260	Gstt1	glutathione S-transferase theta 1	1.34466	1.34466	2.85299	0.0105366
303260	Spag7	sperm associated antigen 7	1.34427	1.34427	3.11369	0.00597754
296587	Dnlz	DNL-type zinc finger	1.34378	1.34378	2.44321	0.0250516
113906	Hspb8	heat shock protein B8	1.34333	1.34333	2.48144	0.0231443
288518	Get4	golgi to ER traffic protein 4 homolog (S. cerevisiae)	1.3422	1.3422	3.29371	0.00402168
574523	Ugt1a5	UDP glucuronosyltransferase 1 family, polypeptide A5	1.34158	1.34158	3.86527	0.00112738
314618	Hmha1	histocompatibility (minor) HA-1	1.34056	1.34056	2.83397	0.0109769
292536	Prpf31	pre-mRNA processing factor 31	1.34026	1.34026	3.03139	0.00715623
25307	Cst3	cystatin C	1.33911	1.33911	3.43178	0.00296201
361545	Rbm42	RNA binding motif protein 42	1.33842	1.33842	3.0011	0.0076446
29285	Rps15	ribosomal protein S15	1.33801	1.33801	3.2713	0.00422577
289632	Pgm2	phosphoglucomutase 2	1.33704	1.33704	2.26432	0.0360911
113894	Sqstm1	sequestosome 1	1.3361	1.3361	2.23223	0.0384955
83807	Ybx3	Y box binding protein 3	1.33604	1.33604	3.90288	0.0010366
116493	Gripap1	GRIP1 associated protein 1	1.336	1.336	2.89619	0.00959869
652929	Cd99	CD99 molecule	1.33573	1.33573	2.23525	0.0382632
363266	Agfg1	ArfGAP with FG repeats 1	1.33445	1.33445	2.60579	0.0178449
360572	Rpl23a	ribosomal protein L23a	1.33046	1.33046	2.32537	0.0318964
362810	Coq10a	coenzyme Q10 homolog A (S. cerevisiae)	1.33019	1.33019	2.57078	0.0192076
365567	Micu1	mitochondrial calcium uptake 1	1.32999	1.32999	3.513	0.00247283
298566	C1qa	complement component 1, q subcomponent, A chain	1.32915	1.32915	2.4002	0.0273723
252919	Slc38a3	solute carrier family 38, member 3	1.32867	1.32867	3.95185	0.000929272
313449	Upf3b	UPF3 regulator of nonsense transcripts homolog B (yeast)	1.32846	1.32846	2.44161	0.0251343
298400	Creb3	cAMP responsive element binding protein 3	1.32813	1.32813	3.6591	0.00178597
56813	Pth1r	parathyroid hormone 1 receptor	1.32507	1.32507	2.52656	0.0210695
100360077	Znhit1	zinc finger, HIT-type containing 1	1.32452	1.32452	2.3594	0.0297587
361205	Lect2	leukocyte cell-derived chemotaxin 2	1.32449	1.32449	3.39073	0.00324439
289211	Fcgr2b	Fc fragment of IgG, low affinity IIb, receptor (CD32)	1.32436	1.32436	3.17074	0.0052739
81634	Actn1	actinin, alpha 1	1.32321	1.32321	2.60177	0.0179966
293485	Cln3	ceroid-lipofuscinosis, neuronal 3	1.32033	1.32033	2.1565	0.0447654
309452	Nfkb2	nuclear factor of kappa light polypeptide gene enhancer in B-cells 2, p49/p100	1.31938	1.31938	2.38691	0.0281293
114638	Hps1	Hermansky-Pudlak syndrome 1 homolog (human)	1.31892	1.31892	2.73847	0.0134695
364382	Prmt5	protein arginine methyltransferase 5	1.31874	1.31874	2.41641	0.0264749
299620	Sf3a2	splicing factor 3a, subunit 2	1.31841	1.31841	2.3724	0.0289782
25100	Foxa3	forkhead box A3	1.31751	1.31751	2.16089	0.0443782
685545	Fam195a	family with sequence similarity 195, member A	1.31672	1.31672	2.64162	0.0165457
64156	Uba52	ubiquitin A-52 residue ribosomal protein fusion product 1	1.31512	1.31512	3.3418	0.00361587
366014	Zdhhc12	zinc finger, DHHC-type containing 12	1.31508	1.31508	3.00878	0.00751777
315594	Oaf	OAF homolog (Drosophila)	1.31502	1.31502	2.19424	0.0415325
680945	Sdf2l1	stromal cell-derived factor 2-like 1	1.31456	1.31456	2.37498	0.0288256
83616	Trim3	tripartite motif-containing 3	1.31329	1.31329	2.27923	0.0350219
690898	Sh3bp5l	SH3 binding domain protein 5 like	1.31313	1.31313	2.19829	0.0411982
406230	Rpp21	ribonuclease P/MRP 21 subunit	1.31081	1.31081	2.20375	0.0407524
292751	Med29	mediator complex subunit 29	1.3101	1.3101	2.1957	0.0414115
83525	Ogfr	opioid growth factor receptor	1.30955	1.30955	3.39005	0.00324927
297994	Bag1	BCL2-associated athanogene	1.30791	1.30791	3.49708	0.00256197
81743	Pde2a	phosphodiesterase 2A, cGMP-stimulated	1.3073	1.3073	3.50852	0.00249761
308937	Wee1	wee 1 homolog (S. pombe)	1.30521	1.30521	2.40844	0.0269127
54231	Car2	carbonic anhydrase 2	1.30465	1.30465	2.14727	0.0455904
301122	Dus3l	dihydrouridine synthase 3-like (S. cerevisiae)	1.30359	1.30359	2.35526	0.0300115
309639	Anks1a	ankyrin repeat and sterile alpha motif domain containing 1A	1.30296	1.30296	2.4202	0.0262693
54398	Ppt2	palmitoyl-protein thioesterase 2	1.30258	1.30258	3.07417	0.00651767
293618	Ifitm1	interferon induced transmembrane protein 1	1.30209	1.30209	2.84417	0.0107386
245963	Egfl7	EGF-like-domain, multiple 7	1.30073	1.30073	2.38688	0.0281314
64205	Rplp0	ribosomal protein, large, P0	1.30007	1.30007	3.43646	0.00293136
362855	Rtcb	RNA 2',3'-cyclic phosphate and 5'-OH ligase	1.29804	1.29804	2.21011	0.0402382
81769	Rpl36al	ribosomal protein L36a-like	1.29796	1.29796	2.27078	0.0356242
303378	Slfn13	schlafen family member 13	1.29723	1.29723	2.25979	0.0364218
83799	Dpp7	dipeptidylpeptidase 7	1.29707	1.29707	2.21518	0.0398326
362575	Med8	mediator complex subunit 8	1.29629	1.29629	2.31991	0.0322519
287418	Arhgef15	Rho guanine nucleotide exchange factor (GEF) 15	1.29504	1.29504	2.13971	0.0462766
362300	Agap3	ArfGAP with GTPase domain, ankyrin repeat and PH domain 3	1.29449	1.29449	2.72554	0.0138461
499779	Swi5	SWI5 recombination repair homolog (yeast)	1.29438	1.29438	2.40566	0.0270673
361137	Tmem192	transmembrane protein 192	1.29425	1.29425	2.32616	0.0318453
294288	Cuta	cutA divalent cation tolerance homolog (E. coli)	1.29406	1.29406	2.68141	0.0152084
361425	Emc8	ER membrane protein complex subunit 8	1.29073	1.29073	2.67794	0.0153207
300236	Smagp	small cell adhesion glycoprotein	1.2895	1.2895	2.48549	0.0229506
300441	Tmem205	transmembrane protein 205	1.28741	1.28741	3.16313	0.00536281
689593	Dnajb2	DnaJ (Hsp40) homolog, subfamily B, member 2	1.2869	1.2869	2.15857	0.0445824
362283	Stx16	syntaxin 16	1.28664	1.28664	2.8294	0.0110854
498234	Arl8a	ADP-ribosylation factor-like 8A	1.28613	1.28613	2.93261	0.00887089
300067	Sh3bp1	SH3-domain binding protein 1	1.28608	1.28608	2.61472	0.0175121
293494	Ino80e	INO80 complex subunit E	1.28586	1.28586	2.54824	0.0201363
313491	Hint2	histidine triad nucleotide binding protein 2	1.28575	1.28575	3.21925	0.00473988
54267	Maf	v-maf avian musculoaponeurotic fibrosarcoma oncogene homolog	1.28503	1.28503	2.56988	0.0192438
297699	Strap	serine/threonine kinase receptor associated protein	1.28477	1.28477	3.08798	0.00632378
360698	Tmem50b	transmembrane protein 50B	1.28449	1.28449	2.37439	0.0288603
300994	Ifrd2	interferon-related developmental regulator 2	1.28423	1.28423	2.36377	0.0294942
171016	Hrg	histidine-rich glycoprotein	1.28411	1.28411	2.76379	0.0127604
298696	Pin1	peptidylprolyl cis/trans isomerase, NIMA-interacting 1	1.28356	1.28356	2.831	0.0110473
64302	Rpl4	ribosomal protein L4	1.28306	1.28306	3.05258	0.00683267
361712	Syvn1	synovial apoptosis inhibitor 1, synoviolin	1.28299	1.28299	3.42135	0.00303139
300033	Eef1d	eukaryotic translation elongation factor 1 delta (guanine nucleotide exchange protein)	1.28255	1.28255	2.75742	0.0129352
171441	Yif1a	Yip1 interacting factor homolog A (S. cerevisiae)	1.28102	1.28102	3.17791	0.00519143
292878	Emc10	ER membrane protein complex subunit 10	1.27994	1.27994	2.77599	0.0124315
287661	Cisd3	CDGSH iron sulfur domain 3	1.27981	1.27981	2.40555	0.0270734
680551	Apoc4	apolipoprotein C-IV	1.2778	1.2778	2.84109	0.0108101
29674	Psma7	proteasome (prosome, macropain) subunit, alpha type 7	1.27663	1.27663	3.06754	0.00661295
362245	Map1lc3a	microtubule-associated protein 1 light chain 3 alpha	1.27656	1.27656	3.0834	0.0063874
305848	Zfp219	zinc finger protein 219	1.27655	1.27655	2.30959	0.032935
83517	Fcn1	ficolin (collagen/fibrinogen domain containing) 1	1.27649	1.27649	2.53024	0.0209085
287097	Hcfc1r1	host cell factor C1 regulator 1 (XPO1-dependent)	1.27576	1.27576	3.07446	0.00651354
116679	Cgrrf1	cell growth regulator with ring finger domain 1	1.27544	1.27544	3.31512	0.00383576
54227	Arpc1b	actin related protein 2/3 complex, subunit 1B	1.27447	1.27447	2.23169	0.0385371
361517	Vasp	vasodilator-stimulated phosphoprotein	1.27375	1.27375	2.35677	0.0299192
312728	Tspan9	tetraspanin 9	1.2731	1.2731	2.17182	0.0434259
291824	Tk2	thymidine kinase 2, mitochondrial	1.27203	1.27203	2.5013	0.0222087
501167	Gmppa	GDP-mannose pyrophosphorylase A	1.27156	1.27156	2.60841	0.0177467
298836	Snx17	sorting nexin 17	1.2708	1.2708	2.65138	0.0162075
297518	Arpc4	actin related protein 2/3 complex, subunit 4	1.26887	1.26887	2.8115	0.0115201
282835	Wrnip1	Werner helicase interacting protein 1	1.26881	1.26881	2.17118	0.0434815
308392	Strn4	striatin, calmodulin binding protein 4	1.26832	1.26832	2.77902	0.0123512
64307	Rpl24	ribosomal protein L24	1.26674	1.26674	2.26579	0.0359846
290660	Ddx49	DEAD (Asp-Glu-Ala-Asp) box polypeptide 49	1.26588	1.26588	2.16751	0.0437995
65278	Csnk1g2	casein kinase 1, gamma 2	1.26547	1.26547	2.81892	0.011338
245976	Xab2	XPA binding protein 2	1.26506	1.26506	3.0475	0.00690883
313539	Kdm4a	lysine (K)-specific demethylase 4A	1.26414	1.26414	2.80161	0.0117674
498030	Anapc11	anaphase promoting complex subunit 11	1.2641	1.2641	2.88341	0.00986735
81525	Nfkbib	nuclear factor of kappa light polypeptide gene enhancer in B-cells inhibitor, beta	1.26382	1.26382	2.40231	0.0272539
361568	Rras	related RAS viral (r-ras) oncogene homolog	1.26124	1.26124	2.57142	0.0191817
301013	Shisa5	shisa family member 5	1.26097	1.26097	2.51958	0.0213789
288616	Tmem248	transmembrane protein 248	1.25944	1.25944	2.29066	0.0342225
288504	Snx8	sorting nexin 8	1.25821	1.25821	2.25766	0.036579
25308	Cstb	cystatin B (stefin B)	1.2574	1.2574	2.6259	0.0171042
290798	Dctn6	dynactin 6	1.25728	1.25728	2.15338	0.0450425
363707	Srp68	signal recognition particle 68	1.25714	1.25714	2.88298	0.00987654
140926	Daxx	death-domain associated protein	1.25662	1.25662	2.28826	0.0343889
314634	Plekhj1	pleckstrin homology domain containing, family J member 1	1.25633	1.25633	2.17697	0.0429839
499280	Mapk1ip1	mitogen-activated protein kinase 1 interacting protein 1	1.25573	1.25573	2.46085	0.024154
84686	Ppp1r9b	protein phosphatase 1, regulatory subunit 9B	1.25543	1.25543	2.33118	0.0315217
498606	Kxd1	KxDL motif containing 1	1.255	1.255	2.60184	0.017994
290635	Mvb12a	multivesicular body subunit 12A	1.25499	1.25499	2.50303	0.0221287
298451	Atp6v0b	ATPase, H+ transporting, lysosomal V0 subunit B	1.25479	1.25479	2.37805	0.0286452
297570	Pex26	peroxisomal biogenesis factor 26	1.25447	1.25447	2.59121	0.0184006
362840	R3hdm4	R3H domain containing 4	1.25424	1.25424	3.08343	0.00638703
287208	Ttc1	tetratricopeptide repeat domain 1	1.25279	1.25279	2.14995	0.0453496
681389	Myeov2	myeloma overexpressed 2	1.25261	1.25261	2.15073	0.0452795
252879	Cdk11b	cyclin-dependent kinase 11B	1.25253	1.25253	2.32936	0.0316381
25579	Map3k12	mitogen activated protein kinase kinase kinase 12	1.2518	1.2518	2.60978	0.0176954
25585	Id3	inhibitor of DNA binding 3	1.2516	1.2516	2.12709	0.047443
29236	Rpsa	ribosomal protein SA	1.25144	1.25144	2.71213	0.014247
79256	Hnrpd	heterogeneous nuclear ribonucleoprotein D	1.25052	1.25052	2.67341	0.0154688
287134	Gnptg	N-acetylglucosamine-1-phosphate transferase, gamma subunit	1.25047	1.25047	2.32285	0.0320603
80278	Cdk5rap3	CDK5 regulatory subunit associated protein 3	1.25038	1.25038	2.31643	0.0324808
361370	Tom1	target of myb1 (chicken)	1.24935	1.24935	2.41815	0.0263806
170944	Dkc1	dyskeratosis congenita 1, dyskerin	1.24807	1.24807	2.99271	0.0077855
751787	Flad1	flavin adenine dinucleotide synthetase 1	1.24768	1.24768	2.9664	0.00824377
299643	Ndufa7	NADH dehydrogenase (ubiquinone) 1 alpha subcomplex, 7	1.24758	1.24758	2.57246	0.01914
288105	Zbtb20	zinc finger and BTB domain containing 20	1.24725	1.24725	2.24376	0.037615
81763	Rpl5	ribosomal protein L5	1.24716	1.24716	3.3824	0.00330486
297029	Gstk1	glutathione S-transferase kappa 1	1.24641	1.24641	2.22077	0.0393898
84595	Nucb1	nucleobindin 1	1.2463	1.2463	2.97508	0.00808982
171293	Ctsd	cathepsin D	1.24602	1.24602	3.06503	0.00664933
293725	Eef1g	eukaryotic translation elongation factor 1 gamma	1.24577	1.24577	2.23436	0.0383319
84472	Ilf3	interleukin enhancer binding factor 3	1.24565	1.24565	2.38392	0.0283028
361174	Alg11	ALG11, alpha-1,2-mannosyltransferase	1.24545	1.24545	3.13765	0.00567146
362301	Tmub1	transmembrane and ubiquitin-like domain containing 1	1.24522	1.24522	2.60028	0.018053
81766	Rpl18	ribosomal protein L18	1.24514	1.24514	2.89075	0.00971214
304582	Sart3	squamous cell carcinoma antigen recognized by T-cells 3	1.24456	1.24456	2.21203	0.0400841
307180	Txndc15	thioredoxin domain containing 15	1.24362	1.24362	2.83277	0.0110054
363027	Yipf2	Yip1 domain family, member 2	1.24315	1.24315	2.8746	0.0100569
315093	Maf1	MAF1 homolog (S. cerevisiae)	1.24268	1.24268	2.65979	0.0159216
296733	Chpf2	chondroitin polymerizing factor 2	1.24252	1.24252	2.32673	0.0318083
363248	Rpl37a-ps1	ribosomal protein L37a, pseudogene 1	1.24251	1.24251	2.36516	0.0294104
24861	Ugt1a1	UDP glucuronosyltransferase 1 family, polypeptide A1	1.2414	1.2414	2.85168	0.0105664
300142	Trabd	TraB domain containing	1.24123	1.24123	2.15437	0.0449543
117519	Keap1	Kelch-like ECH-associated protein 1	1.23873	1.23873	2.79284	0.0119907
363854	Elavl1	ELAV (embryonic lethal, abnormal vision, Drosophila)-like 1 (Hu antigen R)	1.23841	1.23841	3.00659	0.00755363
29630	Psme1	proteasome (prosome, macropain) activator subunit 1	1.23827	1.23827	2.26647	0.0359355
81814	Tmsb4x	thymosin, beta 4, X chromosome	1.23806	1.23806	2.24865	0.0372479
288908	Cc2d1a	coiled-coil and C2 domain containing 1A	1.23803	1.23803	2.5009	0.0222271
288704	RGD1311899	similar to RIKEN cDNA 2210016L21 gene	1.23689	1.23689	2.34246	0.0308057
100361520	Rpl37a	ribosomal protein L37a	1.23575	1.23575	2.30467	0.0332652
308518	Nudt19	nudix (nucleoside diphosphate linked moiety X)-type motif 19	1.2339	1.2339	2.52203	0.0212697
84050	Enpp2	ectonucleotide pyrophosphatase/phosphodiesterase 2	1.23306	1.23306	2.63639	0.0167295
25741	Pfkl	phosphofructokinase, liver	1.23299	1.23299	2.39419	0.0277123
25603	Marcks	myristoylated alanine rich protein kinase C substrate	1.23212	1.23212	2.81386	0.011462
252928	Timm13	translocase of inner mitochondrial membrane 13 homolog (yeast)	1.23157	1.23157	2.39572	0.0276257
114499	Hdgf	hepatoma-derived growth factor	1.23129	1.23129	2.77414	0.0124807
293673	Eif1ad	eukaryotic translation initiation factor 1A domain containing	1.23061	1.23061	2.25084	0.0370842
292697	Apoc2	apolipoprotein C-II	1.22911	1.22911	3.05619	0.00677898
89819	Bud31	BUD31 homolog (S. cerevisiae)	1.22895	1.22895	2.41296	0.0266636
685131	Mea1	male-enhanced antigen 1	1.22884	1.22884	2.77586	0.012435
303518	Smarce1	SWI/SNF related, matrix associated, actin dependent regulator of chromatin, subfamily e, member 1	1.22876	1.22876	2.11573	0.0485149
316599	Usp40	ubiquitin specific peptidase 40	1.22827	1.22827	2.25106	0.0370675
498000	Coa3	cytochrome C oxidase assembly factor 3	1.22823	1.22823	2.11576	0.0485121
679886	Chmp4bl1	chromatin modifying protein 4B-like 1	1.2268	1.2268	2.14585	0.0457185
301045	Cmtm8	CKLF-like MARVEL transmembrane domain containing 8	1.22465	1.22465	2.42936	0.0257782
685174	Cnpy3	canopy FGF signaling regulator 3	1.22454	1.22454	2.51993	0.0213632
307798	Acd	adrenocortical dysplasia homolog (mouse)	1.22425	1.22425	2.14756	0.045564
81823	Cib1	calcium and integrin binding 1 (calmyrin)	1.22389	1.22389	2.17395	0.0432427
289745	Mtfp1	mitochondrial fission process 1	1.22318	1.22318	2.49486	0.0225082
502872	Jagn1	jagunal homolog 1 (Drosophila)	1.22311	1.22311	2.95343	0.00847921
685814	Cnpy2	canopy FGF signaling regulator 2	1.22283	1.22283	3.24085	0.00451947
302559	Wdr45	WD repeat domain 45	1.2228	1.2228	2.16886	0.0436823
81859	Sharpin	SHANK-associated RH domain interactor	1.22268	1.22268	2.20011	0.0410494
361732	Tmem109	transmembrane protein 109	1.22192	1.22192	2.24502	0.0375201
305843	Ang1	angiogenin, ribonuclease A family, member 1	1.22131	1.22131	2.71763	0.0140812
293589	Paox	polyamine oxidase (exo-N4-amino)	1.22114	1.22114	2.4678	0.0238086
81650	Csnk2b	casein kinase 2, beta polypeptide	1.22075	1.22075	2.61827	0.0173818
192260	Cdipt	CDP-diacylglycerol--inositol 3-phosphatidyltransferase	1.21979	1.21979	3.05515	0.00679448
29143	Grn	granulin	1.21912	1.21912	2.74833	0.013189
58960	Map2k2	mitogen activated protein kinase kinase 2	1.21908	1.21908	2.89401	0.00964401
114861	Scpep1	serine carboxypeptidase 1	1.2184	1.2184	2.39018	0.0279412
690263	Tmem179b	transmembrane protein 179B	1.21794	1.21794	2.29502	0.0339215
360678	Arhgdia	Rho GDP dissociation inhibitor (GDI) alpha	1.21698	1.21698	3.0921	0.00626699
298682	Atad3a	ATPase family, AAA domain containing 3A	1.21688	1.21688	2.1333	0.0468651
361434	Cdk10	cyclin-dependent kinase 10	1.21677	1.21677	2.22954	0.0387038
498940	Ces2h	carboxylesterase 2H	1.2164	1.2164	2.24515	0.0375104
58851	Nr1h2	nuclear receptor subfamily 1, group H, member 2	1.21431	1.21431	3.01257	0.00745595
688288	Eif4a3	eukaryotic translation initiation factor 4A3	1.2138	1.2138	2.28646	0.0345144
407784	Rnf5	ring finger protein 5, E3 ubiquitin protein ligase	1.2133	1.2133	2.37805	0.028645
291673	Sil1	SIL1 homolog, endoplasmic reticulum chaperone (S. cerevisiae)	1.21201	1.21201	2.17986	0.0427383
361509	Ube2m	ubiquitin-conjugating enzyme E2M	1.21191	1.21191	2.30947	0.0329429
296306	Ergic3	ERGIC and golgi 3	1.21156	1.21156	2.43581	0.025437
266601	Tomm20	translocase of outer mitochondrial membrane 20 homolog (yeast)	1.20867	1.20867	2.22201	0.0392922
117596	Atp6v1b2	ATPase, H transporting, lysosomal V1 subunit B2	1.20758	1.20758	2.39044	0.0279265
29677	Psmc3	proteasome (prosome, macropain) 26S subunit, ATPase 3	1.20689	1.20689	2.10554	0.0494965
641386	Ap5z1	adaptor-related protein complex 5, zeta 1 subunit	1.20679	1.20679	2.34061	0.0309221
282827	Aip	aryl-hydrocarbon receptor-interacting protein	1.20662	1.20662	2.22555	0.0390144
288557	Mospd3	motile sperm domain containing 3	1.20521	1.20521	2.27557	0.0352816
25538	Rps5	ribosomal protein S5	1.20491	1.20491	2.565	0.0194418
298700	Eif3g	eukaryotic translation initiation factor 3, subunit G	1.20472	1.20472	2.10497	0.0495517
363136	Tmem115	transmembrane protein 115	1.20434	1.20434	2.39561	0.0276318
25506	P4hb	prolyl 4-hydroxylase, beta polypeptide	1.2041	1.2041	2.13836	0.0464
29318	Ddt	D-dopachrome tautomerase	1.20339	1.20339	2.25879	0.0364957
498890	RGD1560212	similar to DNA segment, Chr 18, Wayne State University 98, expressed	1.20284	1.20284	2.30371	0.0333298
303238	Ctc1	CTS telomere maintenance complex component 1	1.2028	1.2028	2.36772	0.0292571
116662	Ecm1	extracellular matrix protein 1	1.20257	1.20257	3.03239	0.00714058
114612	Ddx39b	DEAD (Asp-Glu-Ala-Asp) box polypeptide 39B	1.20255	1.20255	2.57489	0.0190424
299608	Mbrl	membralin	1.20187	1.20187	2.7024	0.0145452
367562	Gaa	glucosidase, alpha, acid	1.2017	1.2017	2.40643	0.0270244
680532	Shfm1	split hand/foot malformation (ectrodactyly) type 1	1.2	1.2	2.19497	0.0414723
83427	Gnb2l1	guanine nucleotide binding protein (G protein), beta polypeptide 2 like 1	1.19993	1.19993	2.33741	0.0311245
29678	Sart1	squamous cell carcinoma antigen recognized by T cells	1.19957	1.19957	2.65667	0.0160273
684035	Rnpepl1	arginyl aminopeptidase (aminopeptidase B)-like 1	1.19838	1.19838	3.3222	0.00377616
295252	Ube2q1	ubiquitin-conjugating enzyme E2Q family member 1	1.19819	1.19819	2.22702	0.0388997
83730	Vamp8	vesicle-associated membrane protein 8	1.19811	1.19811	2.24058	0.0378563
296162	Ddrgk1	DDRGK domain containing 1	1.19654	1.19654	2.72578	0.013839
307842	Vac14	Vac14 homolog (S. cerevisiae)	1.19648	1.19648	2.45354	0.0245218
360636	Slc25a39	solute carrier family 25, member 39	1.19572	1.19572	2.17751	0.0429379
290644	Ifi30	interferon gamma inducible protein 30	1.19445	1.19445	2.65359	0.0161321
298845	Emilin1	elastin microfibril interfacer 1	1.19346	1.19346	2.14883	0.04545
259274	Nmt1	N-myristoyltransferase 1	1.19283	1.19283	2.53667	0.0206294
81774	Rps11	ribosomal protein S11	1.19116	1.19116	2.43048	0.0257183
29338	Prdx2	peroxiredoxin 2	1.19105	1.19105	2.63898	0.0166382
498225	Eif2d	eukaryotic translation initiation factor 2D	1.19105	1.19105	2.14534	0.0457647
79120	Arf4	ADP-ribosylation factor 4	1.18736	1.18736	2.74314	0.0133359
309447	Ldb1	LIM domain binding 1	1.18563	1.18563	2.39923	0.0274273
313035	Dnajc8	DnaJ (Hsp40) homolog, subfamily C, member 8	1.18562	1.18562	2.24343	0.03764
689226	LOC689226	similar to ubiquitin-conjugating enzyme E2R 2	1.18554	1.18554	2.50636	0.0219756
287433	Fxr2	fragile X mental retardation, autosomal homolog 2	1.18397	1.18397	2.22604	0.0389763
301575	Itm2c	integral membrane protein 2C	1.18195	1.18195	2.12086	0.0480277
309165	Rela	v-rel avian reticuloendotheliosis viral oncogene homolog A	1.18086	1.18086	2.56595	0.0194029
287716	Psme3	proteasome (prosome, macropain) activator subunit 3	1.18049	1.18049	2.2093	0.0403031
294311	RGD735065	similar to GI:13385412-like protein splice form I	1.17983	1.17983	2.28241	0.0347977
26759	Acot7	acyl-CoA thioesterase 7	1.17924	1.17924	2.36667	0.0293201
170943	Slc25a10	solute carrier family 25 (mitochondrial carrier; dicarboxylate transporter), member 10	1.17856	1.17856	2.27854	0.0350709
85385	Shc1	SHC (Src homology 2 domain containing) transforming protein 1	1.17757	1.17757	2.24085	0.0378359
29425	Psmb5	proteasome (prosome, macropain) subunit, beta type 5	1.17536	1.17536	2.12864	0.0472983
300744	Ubl7	ubiquitin-like 7 (bone marrow stromal cell-derived)	1.17512	1.17512	2.20858	0.0403614
79125	Anxa6	annexin A6	1.17419	1.17419	2.59315	0.0183258
170724	Anp32b	acidic (leucine-rich) nuclear phosphoprotein 32 family, member B	1.17389	1.17389	2.86671	0.0102295
361648	Spns1	spinster homolog 1 (Drosophila)	1.1733	1.1733	2.18149	0.0425998
25625	Tnfrsf1a	tumor necrosis factor receptor superfamily, member 1a	1.17311	1.17311	2.14142	0.04612
140669	Abcb6	ATP-binding cassette, subfamily B (MDR/TAP), member 6	1.17289	1.17289	2.33745	0.0311216
25508	Pam	peptidylglycine alpha-amidating monooxygenase	1.17271	1.17271	2.23375	0.0383786
292126	Habp2	hyaluronan binding protein 2	1.17185	1.17185	2.44213	0.0251076
64322	Dap	death-associated protein	1.16969	1.16969	2.36248	0.0295725
245981	Rpl15	ribosomal protein L15	1.16912	1.16912	2.25683	0.0366397
171305	Clk3	CDC-like kinase 3	1.16662	1.16662	2.32687	0.0317989
294281	Slc39a7	solute carrier family 39 (zinc transporter), member 7	1.16639	1.16639	2.59909	0.0180985
299617	Abhd17a	abhydrolase domain containing 17A	1.1656	1.1656	2.42702	0.0259024
287155	Stub1	STIP1 homology and U-box containing protein 1, E3 ubiquitin protein ligase	1.16483	1.16483	2.34264	0.0307945
681989	Vipas39	VPS33B interacting protein, apical-basolateral polarity regulator, spe-39 homolog	1.16362	1.16362	2.14345	0.045936
81519	Mgat1	mannosyl (alpha-1,3-)-glycoprotein beta-1,2-N-acetylglucosaminyltransferase	1.16283	1.16283	2.26091	0.0363399
65170	Scamp4	secretory carrier membrane protein 4	1.16144	1.16144	2.31228	0.0327555
83800	Clta	clathrin, light chain A	1.16121	1.16121	2.65887	0.0159529
314648	Ncln	nicalin	1.16109	1.16109	2.3194	0.0322853
294010	Actr1a	ARP1 actin-related protein 1 homolog A, centractin alpha (yeast)	1.16094	1.16094	2.10704	0.0493504
171451	Marc2	mitochondrial amidoxime reducing component 2	1.16035	1.16035	2.37328	0.0289261
292683	Sympk	symplekin	1.16016	1.16016	2.10364	0.0496807
296050	RGD1305045	similar to hypothetical protein	1.15793	1.15793	2.11845	0.0482565
116563	Ap2m1	adaptor-related protein complex 2, mu 1 subunit	1.15544	1.15544	2.28687	0.0344853
361532	Sirt2	sirtuin 2	1.15232	1.15232	2.30243	0.0334164
25728	Apoe	apolipoprotein E	1.15181	1.15181	2.32973	0.0316144
300445	Prkcsh	protein kinase C substrate 80K-H	1.15141	1.15141	2.21926	0.0395085
315963	RGD1310507	similar to RIKEN cDNA 1300017J02	1.1508	1.1508	2.14299	0.0459776
362631	Rpl11	ribosomal protein L11	1.14947	1.14947	2.19927	0.0411185
24668	Ppp1ca	protein phosphatase 1, catalytic subunit, alpha isozyme	1.14761	1.14761	2.17215	0.0433976
293684	Scyl1	SCY1-like 1 (S. cerevisiae)	1.14723	1.14723	2.23174	0.0385335
64363	Araf	v-raf murine sarcoma 3611 viral oncogene homolog	1.14207	1.14207	2.23115	0.038579
305880	Lrp10	low-density lipoprotein receptor-related protein 10	1.13869	1.13869	2.45409	0.024494
64529	Ctsb	cathepsin B	1.12905	1.12905	2.17205	0.0434066
84496	Stau1	staufen double-stranded RNA binding protein 1	0.890612	-1.12282	-2.26798	0.0358262
50693	Itih3	inter-alpha trypsin inhibitor, heavy chain 3	0.885551	-1.12924	-2.27308	0.0354595
298288	C8a	complement component 8, alpha polypeptide	0.882145	-1.1336	-2.28151	0.0348611
25197	St6gal1	ST6 beta-galactosamide alpha-2,6-sialyltranferase 1	0.879503	-1.13701	-2.16177	0.0443009
287530	Prpf8	pre-mRNA processing factor 8	0.877398	-1.13973	-2.21058	0.0402001
287765	Ddx5	DEAD (Asp-Glu-Ala-Asp) box helicase 5	0.87538	-1.14236	-2.17822	0.0428776
117273	Rhoa	ras homolog family member A	0.873684	-1.14458	-2.18825	0.0420305
83808	Ugt2b15	UDP glucuronosyltransferase 2 family, polypeptide B15	0.873318	-1.14506	-2.2662	0.0359552
297486	Ppp4r2	protein phosphatase 4, regulatory subunit 2	0.866994	-1.15341	-2.10881	0.0491795
94204	Ece1	endothelin converting enzyme 1	0.8667	-1.1538	-2.26999	0.0356816
300514	Ei24	etoposide induced 2.4	0.866657	-1.15386	-2.48077	0.0231765
24856	Ttr	transthyretin	0.866069	-1.15464	-2.17258	0.0433606
301264	Cyp39a1	cytochrome P450, family 39, subfamily a, polypeptide 1	0.865205	-1.1558	-2.43775	0.0253354
170907	Serinc5	serine incorporator 5	0.865137	-1.15589	-2.10391	0.0496541
117104	Ppp2r2a	protein phosphatase 2, regulatory subunit B, alpha	0.863587	-1.15796	-2.28038	0.0349409
361390	Abce1	ATP-binding cassette, subfamily E (OABP), member 1	0.861977	-1.16012	-2.29041	0.0342395
100192313	Atxn7l3b	ataxin 7-like 3B	0.861876	-1.16026	-2.71657	0.0141131
305679	Vcl	vinculin	0.861711	-1.16048	-2.3547	0.0300457
365793	Rab33b	RAB33B, member RAS oncogene family	0.861692	-1.16051	-2.16144	0.0443291
291075	Eci2	enoyl-CoA delta isomerase 2	0.861615	-1.16061	-2.16187	0.0442916
497960	Fam222b	family with sequence similarity 222, member B	0.861345	-1.16097	-2.14391	0.0458939
300803	Lactb	lactamase, beta	0.861155	-1.16123	-2.15661	0.044756
25014	Acat1	acetyl-CoA acetyltransferase 1	0.861113	-1.16129	-2.29056	0.0342291
296350	Serinc3	serine incorporator 3	0.861108	-1.16129	-2.3608	0.0296741
311163	Ctnnd1	catenin (cadherin associated protein), delta 1	0.85997	-1.16283	-2.45302	0.0245483
289276	Adss	adenylosuccinate synthase	0.859886	-1.16294	-2.48728	0.0228652
56718	Mtor	mechanistic target of rapamycin (serine/threonine kinase)	0.859626	-1.1633	-2.47036	0.0236828
117512	C9	complement component 9	0.858511	-1.16481	-2.19033	0.0418568
171135	Slc31a1	solute carrier family 31 (copper transporter), member 1	0.858479	-1.16485	-2.49289	0.0226004
309338	Cstf2t	cleavage stimulation factor, 3' pre-RNA, subunit 2, 64kDa, tau variant	0.858292	-1.1651	-2.11709	0.0483856
289217	Sdhc	succinate dehydrogenase complex, subunit C, integral membrane protein	0.857292	-1.16646	-2.69663	0.0147247
310773	Cept1	choline/ethanolamine phosphotransferase 1	0.856919	-1.16697	-2.1215	0.0479674
313427	Usp24	ubiquitin specific peptidase 24	0.856239	-1.1679	-2.37905	0.0285864
79244	Hsd17b4	hydroxysteroid (17-beta) dehydrogenase 4	0.855977	-1.16826	-2.39972	0.0273997
81748	Pls3	plastin 3	0.855541	-1.16885	-2.27683	0.035192
503252	Coa5	cytochrome C oxidase assembly factor 5	0.85431	-1.17053	-2.37746	0.0286795
315608	Ube4a	ubiquitination factor E4A	0.853487	-1.17166	-2.34356	0.0307369
24777	Slc10a1	solute carrier family 10 (sodium/bile acid cotransporter), member 1	0.853127	-1.17216	-2.72061	0.0139921
679383	Sepsecs	Sep (O-phosphoserine) tRNA:Sec (selenocysteine) tRNA synthase	0.852432	-1.17311	-2.79028	0.0120566
289521	Ankrd17	ankyrin repeat domain 17	0.852096	-1.17358	-2.57143	0.0191814
300756	Arih1	ariadne homolog, ubiquitin-conjugating enzyme E2 binding protein, 1 (Drosophila)	0.852042	-1.17365	-2.24381	0.0376112
315795	Cgnl1	cingulin-like 1	0.851611	-1.17424	-2.17015	0.0435704
25407	Cd59	CD59 molecule, complement regulatory protein	0.851604	-1.17425	-2.71776	0.0140774
300857	Tmem30a	transmembrane protein 30A	0.851394	-1.17454	-2.18349	0.0424304
307483	Diaph1	diaphanous-related formin 1	0.851149	-1.17488	-2.38609	0.0281771
303306	Srr	serine racemase	0.850938	-1.17517	-2.34097	0.0308995
304881	Tor1aip2	torsin A interacting protein 2	0.850603	-1.17564	-2.73882	0.0134595
298369	Osbpl9	oxysterol binding protein-like 9	0.850104	-1.17633	-2.39467	0.027685
365245	Saa4	serum amyloid A4, constitutive	0.850061	-1.17639	-2.37157	0.0290278
361181	Cul4a	cullin 4A	0.84845	-1.17862	-2.72721	0.0137968
311968	Kmt2e	lysine (K)-specific methyltransferase 2E	0.847886	-1.1794	-2.22006	0.0394455
24645	Pgm1	phosphoglucomutase 1	0.847829	-1.17948	-2.62957	0.0169722
303602	Dcaf7	DDB1 and CUL4 associated factor 7	0.847739	-1.17961	-2.61584	0.0174711
83533	Aifm1	apoptosis-inducing factor, mitochondrion-associated 1	0.846602	-1.18119	-2.5766	0.0189743
315133	Ddx17	DEAD (Asp-Glu-Ala-Asp) box helicase 17	0.846136	-1.18184	-2.6213	0.0172709
79249	Abi1	abl-interactor 1	0.845518	-1.18271	-2.12422	0.0477118
304569	Ep400	E1A binding protein p400	0.845283	-1.18304	-2.15329	0.0450511
306436	Fbxo8	F-box protein 8	0.844596	-1.184	-2.19622	0.0413693
24917	Kpnb1	karyopherin (importin) beta 1	0.843237	-1.18591	-2.84358	0.0107523
361070	Xpo7	exportin 7	0.843148	-1.18603	-2.6658	0.0157202
500006	Pex1	peroxisomal biogenesis factor 1	0.842723	-1.18663	-2.11661	0.048431
64204	Plec	plectin	0.842379	-1.18711	-2.28135	0.0348725
309758	Herc4	HECT and RLD domain containing E3 ubiquitin protein ligase 4	0.840662	-1.18954	-2.32402	0.0319839
361764	Sema4g	sema domain, immunoglobulin domain (Ig), transmembrane domain (TM) and short cytoplasmic domain, (semaphorin) 4G	0.840026	-1.19044	-2.64071	0.0165773
291841	Cnot1	CCR4-NOT transcription complex, subunit 1	0.839178	-1.19164	-2.45245	0.0245776
315217	Plxnb2	plexin B2	0.83907	-1.1918	-2.95588	0.00843425
83522	Acox3	acyl-CoA oxidase 3, pristanoyl	0.838278	-1.19292	-2.58133	0.0187869
360302	Ptprk	protein tyrosine phosphatase, receptor type, K	0.838239	-1.19298	-2.20541	0.0406177
287222	Timd2	T-cell immunoglobulin and mucin domain containing 2	0.838099	-1.19318	-2.80758	0.0116176
24479	Idh1	isocitrate dehydrogenase 1 (NADP+), soluble	0.83771	-1.19373	-2.52998	0.0209199
362031	Alg14	ALG14, UDP-N-acetylglucosaminyltransferase subunit	0.835843	-1.1964	-2.39679	0.0275652
25414	Bcar1	breast cancer anti-estrogen resistance 1	0.835815	-1.19644	-2.12284	0.0478417
304055	C2cd2	C2 calcium-dependent domain containing 2	0.835608	-1.19673	-2.225	0.0390577
309858	Sec63	SEC63 homolog (S. cerevisiae)	0.835549	-1.19682	-2.72227	0.0139428
303394	Usp32	ubiquitin specific peptidase 32	0.835019	-1.19758	-2.11062	0.0490051
288779	Rab5b	RAB5B, member RAS oncogene family	0.834704	-1.19803	-3.12333	0.00585243
680602	Lcn12	lipocalin 12	0.834685	-1.19806	-2.18792	0.0420586
363445	Usp9x	ubiquitin specific peptidase 9, X-linked	0.833875	-1.19922	-2.63532	0.0167673
24180	Agtr1a	angiotensin II receptor, type 1a	0.833329	-1.20001	-2.41009	0.0268215
302502	Cul4b	cullin 4B	0.83327	-1.20009	-2.19397	0.0415548
363448	Dynlt3	dynein light chain Tctex-type 3	0.833211	-1.20018	-2.24557	0.0374789
116464	Ncoa6	nuclear receptor coactivator 6	0.832737	-1.20086	-2.77167	0.0125471
309326	Ranbp6	RAN binding protein 6	0.831479	-1.20268	-2.37535	0.0288037
498226	Pm20d1	peptidase M20 domain containing 1	0.831395	-1.2028	-2.19618	0.0413718
501157	Rpe	ribulose-5-phosphate-3-epimerase	0.830131	-1.20463	-2.52564	0.0211101
367171	Map4	microtubule-associated protein 4	0.830059	-1.20473	-2.44066	0.0251835
364879	Isoc1	isochorismatase domain containing 1	0.829869	-1.20501	-3.06475	0.00665331
294948	Armc1	armadillo repeat containing 1	0.829831	-1.20506	-2.20354	0.0407696
312398	Smarcad1	SWI/SNF-related, matrix-associated actin-dependent regulator of chromatin, subfamily a, containing DEAD/H box 1	0.829679	-1.20529	-2.44913	0.0247466
362173	Caprin1	cell cycle associated protein 1	0.829532	-1.2055	-2.51108	0.021761
311821	Agpat2	1-acylglycerol-3-phosphate O-acyltransferase 2	0.829496	-1.20555	-2.25021	0.0371312
293949	Hoga1	4-hydroxy-2-oxoglutarate aldolase 1	0.829476	-1.20558	-2.78185	0.0122764
360389	Zfp422	zinc finger protein 422	0.828879	-1.20645	-2.77444	0.0124729
365699	Nadk2	NAD kinase 2, mitochondrial	0.82835	-1.20722	-2.98524	0.00791303
81751	Psen2	presenilin 2	0.827622	-1.20828	-2.17945	0.0427733
94197	Rab14	RAB14, member RAS oncogene family	0.826903	-1.20933	-2.17581	0.0430838
361845	Eif4ebp2	eukaryotic translation initiation factor 4E binding protein 2	0.826635	-1.20972	-2.17855	0.0428495
252889	Tmed7	transmembrane emp24 protein transport domain containing 7	0.826509	-1.20991	-2.53059	0.0208932
64622	Adnp	activity-dependent neuroprotector homeobox	0.826101	-1.21051	-2.92051	0.00910655
498301	Wdr26	WD repeat domain 26	0.825825	-1.21091	-2.45966	0.0242132
84006	Prkci	protein kinase C, iota	0.825648	-1.21117	-2.3542	0.0300765
311372	Spg11	spastic paraplegia 11 (autosomal recessive)	0.825477	-1.21142	-2.15995	0.0444602
300886	Mthfs	5,10-methenyltetrahydrofolate synthetase (5-formyltetrahydrofolate cyclo-ligase)	0.825042	-1.21206	-2.60375	0.0179218
81708	Aldh6a1	aldehyde dehydrogenase 6 family, member A1	0.824596	-1.21272	-3.27321	0.004208
298757	Atl2	atlastin GTPase 2	0.824444	-1.21294	-2.2796	0.034996
171447	Lphn2	latrophilin 2	0.824156	-1.21336	-2.20053	0.0410153
308218	Fam120b	family with sequence similarity 120B	0.824118	-1.21342	-3.01185	0.0074676
293692	Ehd1	EH-domain containing 1	0.823878	-1.21377	-2.70725	0.014396
24546	Slco2a1	solute carrier organic anion transporter family, member 2a1	0.823351	-1.21455	-2.38899	0.0280099
291206	Mrpl32	mitochondrial ribosomal protein L32	0.823123	-1.21488	-2.49036	0.0227194
25151	Igf2r	insulin-like growth factor 2 receptor	0.82299	-1.21508	-2.80316	0.0117284
361368	Large	like-glycosyltransferase	0.822929	-1.21517	-2.19693	0.0413103
296121	Usp8	ubiquitin specific peptidase 8	0.821917	-1.21667	-3.37151	0.00338566
363232	Bzw1	basic leucine zipper and W2 domains 1	0.821626	-1.2171	-2.12934	0.0472331
84580	Hdac5	histone deacetylase 5	0.821473	-1.21733	-2.6224	0.0172309
306251	Itih1	inter-alpha trypsin inhibitor, heavy chain 1	0.821356	-1.2175	-2.98729	0.00787777
288471	Trrap	transformation/transcription domain-associated protein	0.821296	-1.21759	-2.67476	0.0154246
293551	Arl6ip1	ADP-ribosylation factor-like 6 interacting protein 1	0.821274	-1.21762	-2.67028	0.0155716
308265	Lats1	large tumor suppressor kinase 1	0.821088	-1.2179	-2.53173	0.0208436
81918	Pard3	par-3 (partitioning defective 3) homolog (C. elegans)	0.821074	-1.21792	-2.32607	0.0318511
310864	Manba	mannosidase, beta A, lysosomal	0.821072	-1.21792	-2.31169	0.0327952
170824	Steap3	STEAP family member 3, metalloreductase	0.820789	-1.21834	-2.10512	0.0495372
84476	Strbp	spermatid perinuclear RNA binding protein	0.820654	-1.21854	-2.1681	0.0437475
64045	Glrx	glutaredoxin (thioltransferase)	0.820574	-1.21866	-2.38517	0.0282303
29491	Itsn1	intersectin 1 (SH3 domain protein)	0.820415	-1.2189	-2.87104	0.0101344
25402	Casp3	caspase 3	0.820408	-1.21891	-2.2529	0.0369303
306183	Farp1	FERM, RhoGEF (Arhgef) and pleckstrin domain protein 1 (chondrocyte-derived)	0.82022	-1.21918	-2.36335	0.0295197
302890	Cpped1	calcineurin-like phosphoesterase domain containing 1	0.820128	-1.21932	-3.04657	0.00692298
306229	Dennd6a	DENN/MADD domain containing 6A	0.820057	-1.21943	-2.72778	0.0137802
689364	Chmp1b	charged multivesicular body protein 1B	0.819921	-1.21963	-2.43576	0.0254395
64531	Synj2bp	synaptojanin 2 binding protein	0.819649	-1.22003	-2.49343	0.0225749
315758	Dpp8	dipeptidylpeptidase 8	0.819505	-1.22025	-2.70013	0.0146155
24248	Cat	catalase	0.819384	-1.22043	-3.04694	0.00691741
308906	Trim5	tripartite motif-containing 5	0.819111	-1.22084	-2.45659	0.0243679
288308	Ltn1	listerin E3 ubiquitin protein ligase 1	0.819111	-1.22084	-2.5836	0.0186975
289561	Polr2b	polymerase (RNA) II (DNA directed) polypeptide B	0.818973	-1.22104	-2.8484	0.0106413
363131	Pik3r4	phosphoinositide-3-kinase, regulatory subunit 4	0.818331	-1.222	-2.40168	0.0272893
363160	Stt3b	STT3B, subunit of the oligosaccharyltransferase complex (catalytic)	0.818209	-1.22218	-2.81642	0.0113991
83523	Impa1	Inositol (myo)-1(or 4)-monophosphatase 1	0.817742	-1.22288	-2.63155	0.0169015
302678	Syap1	synapse associated protein 1	0.817544	-1.22318	-2.301	0.0335137
317335	Ddx3x	DEAD (Asp-Glu-Ala-Asp) box helicase 3, X-linked	0.817279	-1.22357	-3.26834	0.00425354
301345	Cnnm3	cyclin M3	0.817004	-1.22398	-2.76402	0.0127541
314212	Daam1	dishevelled associated activator of morphogenesis 1	0.816673	-1.22448	-2.61487	0.0175066
25537	Rock2	Rho-associated coiled-coil containing protein kinase 2	0.815879	-1.22567	-3.198	0.004967
307343	Fam210a	family with sequence similarity 210, member A	0.815796	-1.2258	-3.03854	0.00704535
500991	Fam55b	family with sequence similarity 55, member B	0.815796	-1.2258	-2.9738	0.00811229
113965	Hadh	hydroxyacyl-CoA dehydrogenase	0.815632	-1.22604	-2.57402	0.0190775
297337	Rnf181	ring finger protein 181	0.815161	-1.22675	-2.27321	0.0354502
362502	Ubap1	ubiquitin-associated protein 1	0.814141	-1.22829	-2.4589	0.0242518
79248	Abca2	ATP-binding cassette, subfamily A (ABC1), member 2	0.813929	-1.22861	-2.20588	0.0405795
24158	Acadm	acyl-CoA dehydrogenase, C-4 to C-12 straight chain	0.813557	-1.22917	-3.04863	0.00689186
297814	Car8	carbonic anhydrase 8	0.813535	-1.2292	-2.13788	0.0464442
316575	Trip12	thyroid hormone receptor interactor 12	0.813381	-1.22944	-3.04699	0.0069166
289057	Cfhr1	complement factor H-related 1	0.81331	-1.22954	-2.57412	0.0190734
301742	Copg2	coatomer protein complex, subunit gamma 2	0.813305	-1.22955	-2.10968	0.0490954
361554	Lsm14a	LSM14A, SCD6 homolog A (S. cerevisiae)	0.813164	-1.22976	-2.84612	0.0106936
117036	Lamc1	laminin, gamma 1	0.812549	-1.2307	-2.60469	0.0178864
298686	Ccnl2	cyclin L2	0.811344	-1.23252	-2.64273	0.0165067
292268	Rmnd1	required for meiotic nuclear division 1 homolog (S. cerevisiae)	0.811292	-1.2326	-2.74121	0.0133908
25281	Nup153	nucleoporin 153	0.811158	-1.23281	-2.56095	0.0196075
315210	Brd1	bromodomain containing 1	0.810474	-1.23385	-2.66317	0.015808
315804	Rfx7	regulatory factor X, 7	0.810467	-1.23386	-2.5839	0.0186859
291019	Fam120a	family with sequence similarity 120A	0.810161	-1.23432	-2.63626	0.0167342
307745	Papd5	PAP associated domain containing 5	0.810124	-1.23438	-2.30307	0.0333735
313166	Nfx1	nuclear transcription factor, X-box binding 1	0.809811	-1.23486	-2.43199	0.0256383
24399	Glud1	glutamate dehydrogenase 1	0.809458	-1.2354	-2.87742	0.0099958
310159	Drosha	drosha, ribonuclease type III	0.808605	-1.2367	-2.1469	0.0456237
65248	Prkaa1	protein kinase, AMP-activated, alpha 1 catalytic subunit	0.808603	-1.2367	-2.15033	0.0453153
501174	Pid1	phosphotyrosine interaction domain containing 1	0.808078	-1.2375	-2.39326	0.0277654
689997	Fam91a1	family with sequence similarity 91, member A1	0.807865	-1.23783	-2.16156	0.0443186
313876	Birc6	baculoviral IAP repeat-containing 6	0.807817	-1.2379	-2.1409	0.0461681
286994	Lgr4	leucine-rich repeat-containing G protein-coupled receptor 4	0.80779	-1.23795	-2.51931	0.0213908
361272	Dhtkd1	dehydrogenase E1 and transketolase domain containing 1	0.807745	-1.23802	-3.23198	0.00460874
297989	Ddx58	DEAD (Asp-Glu-Ala-Asp) box polypeptide 58	0.807641	-1.23817	-2.34465	0.0306685
365668	Skiv2l2	superkiller viralicidic activity 2-like 2 (S. cerevisiae)	0.807441	-1.23848	-2.54787	0.0201518
246212	Sipa1l1	signal-induced proliferation-associated 1 like 1	0.807376	-1.23858	-2.39333	0.0277613
291133	Aldh5a1	aldehyde dehydrogenase 5 family, member A1	0.807313	-1.23868	-2.24539	0.0374927
24831	Thrb	thyroid hormone receptor beta	0.807161	-1.23891	-2.45295	0.0245518
79214	Galnt1	UDP-N-acetyl-alpha-D-galactosamine:polypeptide N-acetylgalactosaminyltransferase 1 (GalNAc-T1)	0.806852	-1.23939	-2.76036	0.0128542
307774	Otud4	OTU domain containing 4	0.806845	-1.2394	-2.15003	0.0453426
303678	Caskin2	cask-interacting protein 2	0.806663	-1.23968	-2.35637	0.0299435
308215	Chd1	chromodomain helicase DNA binding protein 1	0.806404	-1.24007	-2.43807	0.0253185
312927	Rb1cc1	RB1-inducible coiled-coil 1	0.805935	-1.24079	-2.16629	0.0439056
295248	Zbtb7b	zinc finger and BTB domain containing 7B	0.805456	-1.24153	-3.26438	0.00429089
361920	Ythdf3	YTH domain family, member 3	0.805352	-1.24169	-2.87542	0.010039
313845	Sos1	Son of sevenless homolog 1 (Drosophila)	0.804468	-1.24306	-2.59219	0.0183629
315000	Rnf139	ring finger protein 139	0.803948	-1.24386	-2.46292	0.0240506
291750	Trappc8	trafficking protein particle complex 8	0.803742	-1.24418	-2.54867	0.0201183
361104	Zcchc24	zinc finger, CCHC domain containing 24	0.803163	-1.24508	-3.21339	0.00480149
58958	Nup210	nucleoporin 210	0.802958	-1.2454	-2.11078	0.0489896
295241	Mtx1	Metaxin 1	0.802758	-1.24571	-2.16323	0.0441729
361975	Lrba	LPS-responsive vesicle trafficking, beach and anchor containing	0.802658	-1.24586	-2.84292	0.0107675
304023	St3gal6	ST3 beta-galactoside alpha-2,3-sialyltransferase 6	0.802053	-1.2468	-2.91848	0.00914675
29419	Numb	numb homolog (Drosophila)	0.801733	-1.2473	-2.78288	0.0122493
362246	Tp53inp2	tumor protein p53 inducible nuclear protein 2	0.801624	-1.24747	-2.94157	0.00870022
171411	Tmem176b	transmembrane protein 176B	0.801542	-1.24759	-2.30413	0.0333016
290363	Rcbtb2	regulator of chromosome condensation (RCC1) and BTB (POZ) domain containing protein 2	0.80153	-1.24761	-3.27067	0.00423171
690634	Fbxo3	F-box protein 3	0.801259	-1.24804	-3.35682	0.00349761
309361	Chuk	conserved helix-loop-helix ubiquitous kinase	0.8008	-1.24875	-2.66297	0.0158148
299188	Zfyve1	zinc finger, FYVE domain containing 1	0.800759	-1.24882	-2.13004	0.0471678
114489	Dag1	dystroglycan 1 (dystrophin-associated glycoprotein 1)	0.800405	-1.24937	-3.26811	0.00425566
24919	Yy1	YY1 transcription factor	0.800183	-1.24971	-2.37215	0.0289933
288333	Gbe1	glucan (1,4-alpha-), branching enzyme 1	0.799585	-1.25065	-2.27962	0.0349949
291922	Lonp2	lon peptidase 2, peroxisomal	0.798946	-1.25165	-2.1382	0.0464142
64192	Qdpr	quinoid dihydropteridine reductase	0.798926	-1.25168	-2.7029	0.0145297
79559	Alcam	activated leukocyte cell adhesion molecule	0.798847	-1.2518	-2.58972	0.0184586
360993	Smek2	SMEK homolog 2, suppressor of mek1 (Dictyostelium)	0.798686	-1.25206	-3.0342	0.00711247
294429	Ranbp2	RAN binding protein 2	0.798142	-1.25291	-2.49137	0.022672
317322	Gpc4	glypican 4	0.798124	-1.25294	-3.31988	0.00379562
362273	Cse1l	CSE1 chromosome segregation 1-like (yeast)	0.797824	-1.25341	-2.88419	0.00985074
296956	Ube2h	ubiquitin-conjugating enzyme E2H	0.797603	-1.25376	-2.14338	0.0459417
309008	Inpp5f	inositol polyphosphate-5-phosphatase F	0.797465	-1.25397	-2.21863	0.0395589
361632	Pik3c2a	phosphatidylinositol-4-phosphate 3-kinase, catalytic subunit type 2 alpha	0.797436	-1.25402	-3.15105	0.00550712
305468	Eif4enif1	eukaryotic translation initiation factor 4E nuclear import factor 1	0.79739	-1.25409	-2.54064	0.0204589
303861	Cpn2	carboxypeptidase N, polypeptide 2	0.797349	-1.25416	-3.00884	0.0075168
311146	Ssfa2	sperm specific antigen 2	0.796591	-1.25535	-2.7963	0.0119022
83500	Slc22a8	solute carrier family 22 (organic anion transporter), member 8	0.796376	-1.25569	-2.56275	0.0195334
362900	Rnf19a	ring finger protein 19A, E3 ubiquitin protein ligase	0.796205	-1.25596	-2.74146	0.0133838
304733	Epb4.1l5	erythrocyte membrane protein band 4.1 like 5	0.796183	-1.25599	-2.61492	0.017505
60586	Clcn4	chloride channel, voltage-sensitive 4	0.796131	-1.25607	-3.14748	0.00555043
25125	Stat3	signal transducer and activator of transcription 3 (acute-phase response factor)	0.794296	-1.25898	-2.14566	0.0457356
291132	Gpld1	glycosylphosphatidylinositol specific phospholipase D1	0.793893	-1.25962	-2.71151	0.014266
308106	Map3k4	mitogen activated protein kinase kinase kinase 4	0.793865	-1.25966	-2.38258	0.0283805
303630	Wipi1	WD repeat domain, phosphoinositide interacting 1	0.793572	-1.26013	-2.46791	0.0238032
287607	Mtmr4	myotubularin related protein 4	0.793184	-1.26074	-2.40696	0.0269947
361050	Rcbtb1	regulator of chromosome condensation (RCC1) and BTB (POZ) domain containing protein 1	0.793087	-1.2609	-2.13381	0.046818
24404	Gpx1	glutathione peroxidase 1	0.792689	-1.26153	-3.68447	0.00168774
24206	Apeh	acylaminoacyl-peptide hydrolase	0.792446	-1.26191	-2.49184	0.0226498
497991	Med1	mediator complex subunit 1	0.792169	-1.26236	-2.14472	0.0458208
311456	Mkks	McKusick-Kaufman syndrome	0.792027	-1.26258	-2.31989	0.0322537
307362	Zfp532	zinc finger protein 532	0.791911	-1.26277	-2.4152	0.0265413
25687	Cald1	caldesmon 1	0.791842	-1.26288	-3.03356	0.0071224
24675	Ppp3cb	protein phosphatase 3, catalytic subunit, beta isozyme	0.790856	-1.26445	-2.20981	0.0402622
315666	Npat	nuclear protein, ataxia-telangiectasia locus	0.790722	-1.26467	-2.52161	0.0212882
363013	Tmem123	transmembrane protein 123	0.790354	-1.26526	-3.12006	0.00589462
298280	Slc35d1	solute carrier family 35 (UDP-GlcA/UDP-GalNAc transporter), member D1	0.790092	-1.26568	-2.62252	0.0172266
361400	Nfatc3	nuclear factor of activated T-cells, cytoplasmic, calcineurin-dependent 3	0.790016	-1.2658	-3.77288	0.00138561
292007	Dhx38	DEAH (Asp-Glu-Ala-His) box polypeptide 38	0.789956	-1.26589	-2.5206	0.0213333
305150	Hsd17b13	hydroxysteroid (17-beta) dehydrogenase 13	0.789119	-1.26724	-2.83416	0.0109724
24592	Nf1	neurofibromin 1	0.788376	-1.26843	-2.30169	0.0334668
25611	Otc	ornithine carbamoyltransferase	0.788317	-1.26853	-4.1512	0.000595787
301007	Wdr6	WD repeat domain 6	0.787631	-1.26963	-2.43568	0.0254439
25661	Fn1	fibronectin 1	0.787344	-1.27009	-3.4495	0.0028477
365895	Hipk1	homeodomain interacting protein kinase 1	0.7873	-1.27016	-2.60074	0.0180355
619385	Ncoa4	nuclear receptor coactivator 4	0.787222	-1.27029	-2.81426	0.011452
307029	RGD1562407	similar to WAC	0.787135	-1.27043	-2.82412	0.0112119
315655	Rdx	radixin	0.7871	-1.27049	-3.00059	0.00765297
362732	Agmo	alkylglycerol monooxygenase	0.786418	-1.27159	-2.96337	0.00829824
306400	Arhgap35	Rho GTPase activating protein 35	0.785575	-1.27295	-2.86385	0.0102928
303635	Fam20a	family with sequence similarity 20, member A	0.784902	-1.27404	-2.92995	0.00892236
260416	Carhsp1	calcium regulated heat stable protein 1	0.78484	-1.27415	-2.98543	0.00790975
117520	Oxr1	oxidation resistance 1	0.784624	-1.2745	-3.65789	0.00179082
54308	Slk	STE20-like kinase	0.784153	-1.27526	-2.12145	0.0479727
295971	Depdc7	DEP domain containing 7	0.782718	-1.2776	-2.34091	0.0309032
288064	Kpna1	karyopherin alpha 1	0.782163	-1.27851	-2.14985	0.0453584
302363	Sh3bgrl	SH3 domain binding glutamic acid-rich protein like	0.78211	-1.27859	-2.42485	0.0260189
361815	Rnf8	ring finger protein 8, E3 ubiquitin protein ligase	0.781221	-1.28005	-2.17164	0.0434416
314862	Dyrk2	dual-specificity tyrosine-(Y)-phosphorylation regulated kinase 2	0.781168	-1.28013	-3.03483	0.00710264
303100	Mgat4b	mannosyl (alpha-1,3-)-glycoprotein beta-1,4-N-acetylglucosaminyltransferase, isozyme B	0.781151	-1.28016	-2.34297	0.0307736
368062	Ankib1	ankyrin repeat and IBR domain containing 1	0.781026	-1.28037	-2.58542	0.018626
59303	Tmem33	transmembrane protein 33	0.78092	-1.28054	-3.02113	0.00731815
171100	Angptl2	angiopoietin-like 2	0.779729	-1.2825	-2.65437	0.0161055
305343	Pds5a	PDS5, regulator of cohesion maintenance, homolog A (S. cerevisiae)	0.77943	-1.28299	-2.94229	0.00868673
309922	Rhobtb3	Rho-related BTB domain containing 3	0.779035	-1.28364	-2.45417	0.0244902
114116	Cdc42bpa	CDC42 binding protein kinase alpha	0.779004	-1.28369	-2.67566	0.015395
171398	Ust5r	integral membrane transport protein UST5r	0.778621	-1.28432	-2.13331	0.0468648
315987	Vprbp	Vpr (HIV-1) binding protein	0.778262	-1.28491	-2.31885	0.0323217
100188944	Pnkd	paroxysmal nonkinesigenic dyskinesia	0.778015	-1.28532	-2.87238	0.0101052
85472	Polg	polymerase (DNA directed), gamma	0.77793	-1.28546	-2.56531	0.019429
363516	Abcd1	ATP-binding cassette, subfamily D (ALD), member 1	0.777793	-1.28569	-2.19456	0.0415058
312855	Ppfibp1	PTPRF interacting protein, binding protein 1 (liprin beta 1)	0.777743	-1.28577	-2.86102	0.0103558
64305	Sult1b1	sulfotransferase family, cytosolic, 1B, member 1	0.777422	-1.2863	-2.89554	0.00961218
303926	Igsf11	immunoglobulin superfamily, member 11	0.776983	-1.28703	-2.26901	0.0357517
24708	Rb1	retinoblastoma 1	0.776914	-1.28714	-2.85077	0.0105871
289820	Actr2	ARP2 actin-related protein 2 homolog (yeast)	0.776467	-1.28788	-2.30124	0.0334975
302288	Fem1c	fem-1 homolog c (C. elegans)	0.776185	-1.28835	-2.50774	0.0219129
246756	Tradd	TNFRSF1A-associated via death domain	0.775391	-1.28967	-2.52041	0.0213416
81810	Tgfbr2	transforming growth factor, beta receptor II	0.774932	-1.29044	-2.57291	0.0191218
363014	Yap1	yes-associated protein 1	0.77488	-1.29052	-2.59276	0.0183409
361256	Svil	supervillin	0.774391	-1.29134	-2.45072	0.0246657
305083	Zfp281	zinc finger protein 281	0.774349	-1.29141	-2.40771	0.0269531
314280	Smoc1	SPARC related modular calcium binding 1	0.774036	-1.29193	-2.42238	0.0261515
117255	Ptpn12	protein tyrosine phosphatase, non-receptor type 12	0.773279	-1.29319	-3.03541	0.00709364
498241	RGD1564614	similar to complement factor H-related protein	0.772921	-1.29379	-4.39279	0.000348286
81002	Trim23	tripartite motif-containing 23	0.772867	-1.29388	-2.86437	0.0102812
310250	Zfhx4	zinc finger homeobox 4	0.772636	-1.29427	-2.8099	0.0115598
64473	Bpnt1	3'(2'), 5'-bisphosphate nucleotidase 1	0.772092	-1.29518	-3.49309	0.00258479
294770	Card6	caspase recruitment domain family, member 6	0.771396	-1.29635	-2.44601	0.0249067
289055	F13b	coagulation factor XIII, B polypeptide	0.771111	-1.29683	-2.92103	0.00909629
308944	St5	suppression of tumorigenicity 5	0.770908	-1.29717	-3.15071	0.00551124
293112	Crebzf	CREB/ATF bZIP transcription factor	0.770904	-1.29718	-3.04912	0.00688449
360874	Tada1	transcriptional adaptor 1	0.770857	-1.29726	-2.19395	0.0415563
50572	Slco1a1	solute carrier organic anion transporter family, member 1a1	0.770404	-1.29802	-3.12716	0.00580356
246142	Bmf	Bcl2 modifying factor	0.77019	-1.29838	-2.31622	0.0324949
303811	Dvl3	dishevelled segment polarity protein 3	0.770073	-1.29858	-2.1218	0.0479396
291952	Ces2g	carboxylesterase 2G	0.768936	-1.3005	-2.63785	0.0166781
298655	H6pd	hexose-6-phosphate dehydrogenase (glucose 1-dehydrogenase)	0.768646	-1.30099	-2.16401	0.0441042
114206	Tmf1	TATA element modulatory factor 1	0.76788	-1.30229	-2.90577	0.00940174
299858	Lrp1	low density lipoprotein receptor-related protein 1	0.767616	-1.30273	-3.0614	0.00670233
305264	Ugt2b10	UDP glucuronosyltransferase 2 family, polypeptide B10	0.76724	-1.30337	-2.74446	0.0132984
24948	Fmr1	fragile X mental retardation 1	0.767067	-1.30367	-2.23377	0.0383768
367314	Lrrfip1	leucine rich repeat (in FLII) interacting protein 1	0.766672	-1.30434	-2.19359	0.0415865
25750	Maob	monoamine oxidase B	0.766403	-1.3048	-3.37827	0.00333531
303369	Lig3	ligase III, DNA, ATP-dependent	0.766273	-1.30502	-3.13734	0.00567528
367072	Arhgef12	Rho guanine nucleotide exchange factor (GEF) 12	0.765135	-1.30696	-2.34796	0.0304619
360477	Glyr1	glyoxylate reductase 1 homolog (Arabidopsis)	0.765046	-1.30711	-3.04389	0.00696361
306764	Nsd1	nuclear receptor binding SET domain protein 1	0.764774	-1.30758	-2.54122	0.0204344
304695	Zcchc2	zinc finger, CCHC domain containing 2	0.764341	-1.30832	-2.55964	0.0196615
294925	Fndc3b	fibronectin type III domain containing 3B	0.763558	-1.30966	-2.22754	0.0388594
679692	Lpgat1	lysophosphatidylglycerol acyltransferase 1	0.763473	-1.3098	-3.71893	0.00156286
25492	Nfia	nuclear factor I/A	0.763172	-1.31032	-3.42505	0.00300655
29263	Acvr2a	activin A receptor, type IIA	0.763114	-1.31042	-2.34438	0.0306852
266631	Rbm45	RNA binding motif protein 45	0.762534	-1.31142	-2.5623	0.0195522
304005	Nfkbiz	nuclear factor of kappa light polypeptide gene enhancer in B-cells inhibitor, zeta	0.762513	-1.31145	-2.14189	0.0460772
192126	Dab2ip	DAB2 interacting protein	0.761769	-1.31273	-2.47824	0.0232987
687346	Brap	BRCA1 associated protein	0.761619	-1.31299	-2.21635	0.0397396
293967	Smc5	structural maintenance of chromosomes 5	0.761377	-1.31341	-2.4782	0.0233006
64031	Pdcd4	programmed cell death 4	0.760957	-1.31414	-2.67815	0.0153139
81613	Ceacam1	carcinoembryonic antigen-related cell adhesion molecule 1 (biliary glycoprotein)	0.760884	-1.31426	-3.6267	0.00191977
690586	Ankrd40	ankyrin repeat domain 40	0.760554	-1.31483	-3.468	0.00273306
497794	Mug1	murinoglobulin 1	0.760345	-1.31519	-3.43792	0.00292191
305967	Kif13b	kinesin family member 13B	0.759981	-1.31582	-2.41913	0.0263272
171357	Ptprg	protein tyrosine phosphatase, receptor type, G	0.759571	-1.31653	-2.1251	0.0476291
29211	Sptbn2	spectrin, beta, non-erythrocytic 2	0.759336	-1.31694	-2.69779	0.0146884
311909	Rc3h2	ring finger and CCCH-type domains 2	0.759173	-1.31722	-2.2372	0.0381138
252931	Cyp3a18	cytochrome P450, family 3, subfamily a, polypeptide 18	0.758803	-1.31786	-2.5079	0.0219056
117050	Arl5a	ADP-ribosylation factor-like 5A	0.758325	-1.3187	-2.4283	0.0258346
171563	Nav2	neuron navigator 2	0.757187	-1.32068	-2.15	0.0453445
303193	Alkbh5	alkB, alkylation repair homolog 5 (E. coli)	0.756959	-1.32108	-2.82705	0.0111415
313474	Eps15	epidermal growth factor receptor pathway substrate 15	0.756749	-1.32144	-3.04466	0.00695194
362454	Hebp1	heme binding protein 1	0.756729	-1.32148	-3.22725	0.00465705
29699	Prkar2a	protein kinase, cAMP dependent regulatory, type II alpha	0.756706	-1.32152	-2.384	0.0282977
362751	Tmx1	thioredoxin-related transmembrane protein 1	0.756617	-1.32167	-3.16733	0.00531362
306600	Atp11a	ATPase, class VI, type 11A	0.755953	-1.32283	-3.23256	0.00460287
25126	Stat5b	signal transducer and activator of transcription 5B	0.755699	-1.32328	-2.76482	0.0127322
289085	Edem3	ER degradation enhancer, mannosidase alpha-like 3	0.754819	-1.32482	-2.17909	0.0428036
499624	Tsc22d2	TSC22 domain family, member 2	0.754398	-1.32556	-2.48407	0.0230184
29496	Erbb3	v-erb-b2 avian erythroblastic leukemia viral oncogene homolog 3	0.75432	-1.3257	-2.14682	0.0456305
305127	Zfp644	zinc finger protein 644	0.753872	-1.32649	-3.02212	0.0073023
303903	Parp14	poly (ADP-ribose) polymerase family, member 14	0.753802	-1.32661	-3.18768	0.00508109
25478	Man2a1	mannosidase, alpha, class 2A, member 1	0.752949	-1.32811	-3.16431	0.00534896
293886	Cdc37l1	cell division cycle 37-like 1	0.752949	-1.32811	-2.81047	0.0115456
50560	Ip6k1	inositol hexakisphosphate kinase 1	0.752871	-1.32825	-2.48437	0.0230039
81643	Atic	5-aminoimidazole-4-carboxamide ribonucleotide formyltransferase/IMP cyclohydrolase	0.752868	-1.32825	-2.29211	0.0341222
116666	Lman1	lectin, mannose-binding, 1	0.752696	-1.32856	-2.7661	0.0126974
314764	Eea1	early endosome antigen 1	0.752598	-1.32873	-3.14056	0.00563542
301388	Mfsd6	major facilitator superfamily domain containing 6	0.752562	-1.32879	-2.68692	0.0150317
192350	Cdk12	cyclin-dependent kinase 12	0.752537	-1.32884	-2.6764	0.0153709
293649	Lrp5	low density lipoprotein receptor-related protein 5	0.752476	-1.32895	-2.25212	0.0369888
363216	Cnnm4	cyclin M4	0.752002	-1.32978	-2.30562	0.0332014
361391	Cbfb	core-binding factor, beta subunit	0.75185	-1.33005	-3.21778	0.00475524
316021	Epm2aip1	EPM2A (laforin) interacting protein 1	0.751807	-1.33013	-3.05516	0.00679424
311984	Gsap	gamma-secretase activating protein	0.75145	-1.33076	-4.03338	0.000774711
290834	Adam9	ADAM metallopeptidase domain 9	0.751244	-1.33112	-3.84025	0.00119214
64634	Sh3bp4	SH3-domain binding protein 4	0.751146	-1.3313	-2.5807	0.0188118
25560	Abcc9	ATP-binding cassette, subfamily C (CFTR/MRP), member 9	0.750878	-1.33177	-2.78711	0.012139
361614	Fam168a	family with sequence similarity 168, member A	0.750537	-1.33238	-2.69444	0.0147932
316122	Abhd5	abhydrolase domain containing 5	0.750088	-1.33318	-2.58543	0.0186256
295596	Orc4	origin recognition complex, subunit 4	0.749825	-1.33364	-2.43586	0.0254347
286993	Taok1	TAO kinase 1	0.749299	-1.33458	-2.21007	0.0402414
301235	Gltscr1l	GLTSCR1-like	0.749201	-1.33475	-2.5983	0.0181283
290648	Pgpep1	pyroglutamyl-peptidase I	0.747136	-1.33844	-2.61208	0.0176098
24211	Atp1a1	ATPase, Na+/K+ transporting, alpha 1 polypeptide	0.746534	-1.33952	-3.50943	0.00249255
310086	Mier3	mesoderm induction early response 1, family member 3	0.746481	-1.33962	-2.24567	0.0374714
296762	Phtf2	putative homeodomain transcription factor 2	0.746396	-1.33977	-2.37392	0.0288883
316356	Mfsd9	major facilitator superfamily domain containing 9	0.746335	-1.33988	-3.29729	0.00399001
313481	Zcchc11	zinc finger, CCHC domain containing 11	0.746168	-1.34018	-3.28583	0.00409233
304798	Mdm4	Mdm4 p53 binding protein homolog (mouse)	0.745617	-1.34117	-2.11375	0.0487047
171400	Elovl5	ELOVL fatty acid elongase 5	0.745538	-1.34131	-3.16132	0.00538427
362367	Znrf2	zinc and ring finger 2	0.745323	-1.3417	-3.9335	0.000968113
312132	Tmem106b	transmembrane protein 106B	0.744668	-1.34288	-2.33631	0.0311938
155012	Cfh	complement factor H	0.744652	-1.34291	-4.16641	0.000575951
309031	Ikzf5	IKAROS family zinc finger 5	0.744095	-1.34391	-2.58202	0.0187594
314196	L2hgdh	L-2-hydroxyglutarate dehydrogenase	0.743091	-1.34573	-3.1179	0.00592261
302495	Rap2c	RAP2C, member of RAS oncogene family	0.742577	-1.34666	-3.31045	0.00387558
503000	Ctnnbip1	catenin, beta-interacting protein 1	0.74198	-1.34775	-2.52586	0.0211002
287275	Sec24a	SEC24 family, member A (S. cerevisiae)	0.741928	-1.34784	-2.37674	0.0287218
290907	Lig4	ligase IV, DNA, ATP-dependent	0.741812	-1.34805	-3.21495	0.00478503
361970	Trim2	tripartite motif-containing 2	0.741584	-1.34846	-2.19068	0.0418281
25027	Slc16a1	solute carrier family 16 (monocarboxylate transporter), member 1	0.741023	-1.34949	-2.28379	0.0347013
29223	Ak4	adenylate kinase 4	0.739696	-1.35191	-2.53099	0.0208758
64441	Hsf2	heat shock transcription factor 2	0.739369	-1.3525	-3.59495	0.00206049
311730	Gpr155	G protein-coupled receptor 155	0.738701	-1.35373	-3.85415	0.00115573
309812	Rev3l	REV3-like, polymerase (DNA directed), zeta, catalytic subunit	0.738665	-1.35379	-2.10194	0.0498469
288057	Mylk	myosin light chain kinase	0.738602	-1.35391	-4.11565	0.000644888
298573	Eif4g3	eukaryotic translation initiation factor 4 gamma, 3	0.738422	-1.35424	-4.34908	0.000383734
498089	Dtx3l	deltex 3-like (Drosophila)	0.738419	-1.35425	-2.95594	0.0084332
83569	Abcb11	ATP-binding cassette, subfamily B (MDR/TAP), member 11	0.737161	-1.35656	-3.70222	0.00162221
114111	Vegfc	vascular endothelial growth factor C	0.736918	-1.357	-2.26235	0.036235
314751	Tmcc3	transmembrane and coiled-coil domain family 3	0.73666	-1.35748	-2.21665	0.0397154
498953	Tmem170a	transmembrane protein 170A	0.736604	-1.35758	-3.57469	0.00215559
170699	Atp2c1	ATPase, Ca++ transporting, type 2C, member 1	0.736427	-1.35791	-2.93434	0.00883772
25571	Ttpa	tocopherol (alpha) transfer protein	0.736307	-1.35813	-4.26764	0.000459808
266685	Ugt2b17	UDP glucuronosyltransferase 2 family, polypeptide B17	0.736242	-1.35825	-4.07614	0.000704256
83718	Clic4	chloride intracellular channel 4	0.736082	-1.35854	-2.45001	0.024702
308069	Slc12a7	solute carrier family 12 (potassium/chloride transporter), member 7	0.735883	-1.35891	-4.20385	0.000529888
246302	Pcyox1	prenylcysteine oxidase 1	0.735174	-1.36022	-4.28277	0.000444607
312670	Adipor2	adiponectin receptor 2	0.734413	-1.36163	-3.72494	0.00154205
503018	Wdr35l	WD repeat domain 35-like	0.734408	-1.36164	-2.30361	0.0333363
29560	Hif1a	hypoxia-inducible factor 1, alpha subunit (basic helix-loop-helix transcription factor)	0.734323	-1.3618	-4.08959	0.000683451
314259	Mpp5	membrane protein, palmitoylated 5 (MAGUK p55 subfamily member 5)	0.733862	-1.36265	-2.81065	0.0115412
498399	Sec14l4	SEC14-like 4 (S. cerevisiae)	0.733478	-1.36337	-3.85495	0.00115366
362160	Celf1	CUGBP, Elav-like family member 1	0.733372	-1.36356	-3.22752	0.00465432
362617	Ahdc1	AT hook, DNA binding motif, containing 1	0.733161	-1.36396	-3.43046	0.00297065
366227	Apmap	adipocyte plasma membrane associated protein	0.733138	-1.364	-2.83702	0.0109053
360833	Kdsr	3-ketodihydrosphingosine reductase	0.733035	-1.36419	-2.7242	0.0138856
362461	C2cd5	C2 calcium-dependent domain containing 5	0.732853	-1.36453	-3.47443	0.00269428
114901	Sorbs2	sorbin and SH3 domain containing 2	0.732845	-1.36454	-3.65745	0.00179257
500249	Rab43	RAB43, member RAS oncogene family	0.732041	-1.36604	-2.47118	0.0236423
313564	Zmpste24	zinc metallopeptidase STE24	0.731614	-1.36684	-3.72264	0.00154999
296128	Stard7	StAR-related lipid transfer (START) domain containing 7	0.731317	-1.3674	-3.89016	0.00106646
499360	Fam178a	family with sequence similarity 178, member A	0.730545	-1.36884	-2.21601	0.0397666
305240	G3bp2	GTPase activating protein (SH3 domain) binding protein 2	0.730383	-1.36914	-3.24948	0.00443428
29618	Btg1	B-cell translocation gene 1, anti-proliferative	0.729237	-1.3713	-3.39383	0.00322216
313765	Slc35e2b	solute carrier family 35, member E2B	0.728808	-1.3721	-2.21668	0.0397135
83502	Cdh1	cadherin 1	0.728672	-1.37236	-3.44889	0.00285154
298095	Prpf4	PRP4 pre-mRNA processing factor 4 homolog (yeast)	0.728307	-1.37305	-2.94843	0.00857177
499337	Dock8	dedicator of cytokinesis 8	0.728017	-1.37359	-4.41939	0.000328348
362866	Chpt1	choline phosphotransferase 1	0.727552	-1.37447	-3.46106	0.00277551
64040	Aldh9a1	aldehyde dehydrogenase 9 family, member A1	0.727419	-1.37472	-5.53341	2.93252e-05
295027	Pcdh18	protocadherin 18	0.727016	-1.37549	-2.87256	0.0101013
311182	Nup160	nucleoporin 160	0.726367	-1.37671	-2.4585	0.0242718
117021	Nup155	nucleoporin 155	0.725701	-1.37798	-2.71896	0.0140414
25419	Crp	C-reactive protein, pentraxin-related	0.725521	-1.37832	-3.82373	0.00123692
294518	Sesn1	sestrin 1	0.724922	-1.37946	-3.13184	0.0057443
500261	Magi1	membrane associated guanylate kinase, WW and PDZ domain containing 1	0.724584	-1.3801	-3.02334	0.00728284
79215	Mtpn	myotrophin	0.724544	-1.38018	-3.50555	0.00251415
58813	Nt5e	5' nucleotidase, ecto	0.724384	-1.38048	-5.04045	8.41618e-05
29733	S1pr1	sphingosine-1-phosphate receptor 1	0.724123	-1.38098	-2.5113	0.0217509
297930	Wwp1	WW domain containing E3 ubiquitin protein ligase 1	0.723026	-1.38308	-3.92122	0.000995017
365657	Marveld2	MARVEL domain containing 2	0.722623	-1.38385	-2.25933	0.0364561
83526	Atrn	attractin	0.722484	-1.38411	-3.69138	0.00166194
316663	Fbxl17	F-box and leucine-rich repeat protein 17	0.72239	-1.38429	-3.60902	0.0019969
315686	RGD1312026	similar to RIKEN cDNA C230081A13	0.721969	-1.3851	-2.63549	0.0167614
362520	Fktn	fukutin	0.721866	-1.3853	-3.23007	0.00462823
360515	Clint1	clathrin interactor 1	0.721432	-1.38613	-3.49799	0.00255683
499990	Tmem243	transmembrane protein 243, mitochondrial	0.720466	-1.38799	-2.8182	0.0113556
300018	Lynx1	Ly6/neurotoxin 1	0.719878	-1.38912	-2.43372	0.0255471
64627	Hist1h4b	histone cluster 1, H4b	0.719823	-1.38923	-2.39053	0.0279215
282635	Mbnl1	muscleblind-like splicing regulator 1	0.71906	-1.3907	-3.25035	0.00442583
298312	Yipf1	Yip1 domain family, member 1	0.71839	-1.392	-3.25432	0.00438723
298079	Aldh1b1	aldehyde dehydrogenase 1 family, member B1	0.717971	-1.39281	-2.70188	0.0145611
363487	RGD1566265	similar to RIKEN cDNA 2610002M06	0.717705	-1.39333	-2.44336	0.0250438
85243	Pik3cb	phosphatidylinositol-4,5-bisphosphate 3-kinase, catalytic subunit beta	0.717448	-1.39383	-2.29826	0.0336997
64564	Bbox1	butyrobetaine (gamma), 2-oxoglutarate dioxygenase (gamma-butyrobetaine hydroxylase) 1	0.716812	-1.39507	-4.27918	0.00044816
117548	Kif1b	kinesin family member 1B	0.71609	-1.39647	-2.50769	0.0219152
366064	B3galt1	UDP-Gal:betaGlcNAc beta 1,3-galactosyltransferase, polypeptide 1	0.715865	-1.39691	-2.2355	0.038244
291787	Rbbp8	retinoblastoma binding protein 8	0.715678	-1.39728	-2.53328	0.020776
25467	Irs1	insulin receptor substrate 1	0.715231	-1.39815	-3.6088	0.00199789
363442	Fundc1	FUN14 domain containing 1	0.714918	-1.39876	-2.31791	0.0323834
309957	Mef2a	myocyte enhancer factor 2a	0.714591	-1.3994	-2.79109	0.0120358
303337	Rab11fip4	RAB11 family interacting protein 4 (class II)	0.713597	-1.40135	-2.47198	0.0236034
360511	Pank3	pantothenate kinase 3	0.713004	-1.40252	-4.62798	0.000207157
25271	Rxra	retinoid X receptor alpha	0.712977	-1.40257	-3.38656	0.00327458
316415	Fam126b	family with sequence similarity 126, member B	0.712963	-1.4026	-2.59915	0.018096
307766	Smarca5	SWI/SNF related, matrix associated, actin dependent regulator of chromatin, subfamily a, member 5	0.712468	-1.40357	-3.0536	0.00681754
295319	Man1a2	mannosidase, alpha, class 1A, member 2	0.711679	-1.40513	-3.42999	0.00297378
303443	Stxbp4	syntaxin binding protein 4	0.711473	-1.40554	-2.43038	0.0257238
299618	Mknk2	MAP kinase-interacting serine/threonine kinase 2	0.711432	-1.40562	-2.82516	0.0111869
294809	Adamts12	ADAM metallopeptidase with thrombospondin type 1 motif, 12	0.710505	-1.40745	-3.10607	0.00607819
680782	Spcs3	signal peptidase complex subunit 3 homolog (S. cerevisiae)	0.710033	-1.40838	-2.80142	0.0117722
306344	Arrdc2	arrestin domain containing 2	0.709746	-1.40896	-2.32349	0.0320183
362979	Panx2	pannexin 2	0.709031	-1.41038	-3.05807	0.00675117
362418	Irak2	interleukin-1 receptor-associated kinase 2	0.708802	-1.41083	-2.80464	0.0116909
296710	Arpc5l	actin related protein 2/3 complex, subunit 5-like	0.707807	-1.41282	-2.86791	0.0102031
29577	Hes1	hairy and enhancer of split 1 (Drosophila)	0.707472	-1.41348	-2.51744	0.0214744
360540	Akap10	A kinase (PRKA) anchor protein 10	0.707464	-1.4135	-3.24007	0.00452726
364755	Ero1lb	ERO1-like beta (S. cerevisiae)	0.707307	-1.41381	-2.79038	0.0120542
83585	Gda	guanine deaminase	0.705916	-1.4166	-2.40953	0.0268527
116720	Pik3c2g	phosphatidylinositol-4-phosphate 3-kinase, catalytic subunit type 2 gamma	0.704354	-1.41974	-3.20688	0.00487078
310808	Slc35a3	solute carrier family 35 (UDP-N-acetylglucosamine (UDP-GlcNAc) transporter), member A3	0.703164	-1.42214	-2.44437	0.0249915
499602	LOC499602	hypothetical protein LOC499602	0.702951	-1.42257	-2.85126	0.0105758
501194	Ppip5k2	diphosphoinositol pentakisphosphate kinase 2	0.702222	-1.42405	-2.1482	0.0455065
117057	Myo1b	myosin Ib	0.702064	-1.42437	-2.49317	0.0225871
309312	Gldc	glycine dehydrogenase (decarboxylating)	0.701508	-1.4255	-2.36911	0.0291742
294375	Reep3	receptor accessory protein 3	0.701431	-1.42566	-3.53185	0.0023713
690366	Vangl1	VANGL planar cell polarity protein 1	0.701382	-1.42576	-3.44328	0.00288734
170698	Slco1a2	solute carrier organic anion transporter family, member 1A2	0.701193	-1.42614	-2.63019	0.0169499
306324	Tspan14	tetraspanin 14	0.700853	-1.42683	-2.94978	0.00854675
500057	Zfp800	zinc finger protein 800	0.699159	-1.43029	-2.28856	0.0343679
362713	Seli	selenoprotein I	0.698347	-1.43195	-3.1376	0.00567209
291849	Zfp319	zinc finger protein 319	0.697211	-1.43429	-2.1386	0.0463783
498327	Abcg3	ATP-binding cassette, subfamily G (WHITE), member 3	0.69604	-1.4367	-2.92667	0.00898593
58976	Slc30a1	solute carrier family 30 (zinc transporter), member 1	0.693701	-1.44154	-4.01096	0.000814448
64353	Pdlim5	PDZ and LIM domain 5	0.693576	-1.4418	-2.5138	0.0216379
287398	Map2k4	mitogen activated protein kinase kinase 4	0.69355	-1.44186	-3.89701	0.00105027
307124	Camk1d	calcium/calmodulin-dependent protein kinase ID	0.693384	-1.4422	-2.80546	0.0116705
81685	Mlh1	mutL homolog 1, colon cancer, nonpolyposis type 2 (E. coli)	0.693228	-1.44253	-2.30112	0.0335052
502970	Angptl3	angiopoietin-like 3	0.693093	-1.44281	-3.6768	0.00171686
80773	Cyb5b	cytochrome b5 type B (outer mitochondrial membrane)	0.693084	-1.44283	-3.88325	0.00108303
302680	Txlng	taxilin gamma	0.692999	-1.443	-3.15101	0.00550752
65185	Sult1c3	sulfotransferase family, cytosolic, 1C, member 3	0.692904	-1.4432	-3.98859	0.000856119
85491	Vamp7	vesicle-associated membrane protein 7	0.692779	-1.44346	-2.53279	0.0207973
499801	Ifih1	interferon induced with helicase C domain 1	0.692209	-1.44465	-2.58227	0.0187498
300652	Sorl1	sortilin-related receptor, LDLR class A repeats-containing	0.692072	-1.44494	-3.0857	0.00635543
286761	Vcpip1	valosin containing protein (p97)/p47 complex interacting protein 1	0.690475	-1.44828	-3.22101	0.00472157
171436	Mk1	Mk1 protein	0.690398	-1.44844	-3.0334	0.00712491
499877	Ubr1	ubiquitin protein ligase E3 component n-recognin 1	0.689639	-1.45003	-2.94626	0.00861217
259221	Osbpl1a	oxysterol binding protein-like 1A	0.689432	-1.45047	-4.4524	0.000305213
362636	Usp48	ubiquitin specific peptidase 48	0.689289	-1.45077	-2.23277	0.0384542
300786	Clpx	ClpX caseinolytic peptidase X homolog (E. coli)	0.689284	-1.45078	-3.1564	0.00544275
309429	Kank1	KN motif and ankyrin repeat domains 1	0.68923	-1.45089	-2.30058	0.0335421
60427	Kitlg	KIT ligand	0.688998	-1.45138	-2.39165	0.0278571
116682	Kynu	kynureninase	0.68802	-1.45345	-2.9815	0.00797767
25514	Lypla1	lysophospholipase I	0.687393	-1.45477	-4.5813	0.000229594
307016	Arhgap12	Rho GTPase activating protein 12	0.687388	-1.45478	-4.0719	0.000710956
259248	Slc16a2	solute carrier family 16, member 2 (thyroid hormone transporter)	0.686842	-1.45594	-4.03451	0.000772762
311170	Slc43a3	solute carrier family 43, member 3	0.686552	-1.45655	-3.53569	0.0023511
503027	Map4k5	mitogen-activated protein kinase kinase kinase kinase 5	0.686124	-1.45746	-3.29659	0.0039962
24553	Met	met proto-oncogene	0.685571	-1.45864	-2.95178	0.00850965
312199	Klhdc10	kelch domain containing 10	0.684709	-1.46047	-3.88911	0.00106897
83617	Hipk3	homeodomain interacting protein kinase 3	0.68452	-1.46088	-2.88863	0.0097568
408236	Mug2	murinoglobulin 2	0.684397	-1.46114	-3.78718	0.00134209
29381	Acvr1b	activin A receptor, type IB	0.68407	-1.46184	-2.87176	0.0101188
296098	Lcmt2	leucine carboxyl methyltransferase 2	0.684029	-1.46193	-3.09751	0.00619312
100125378	Nudcd3	NudC domain containing 3	0.684022	-1.46194	-2.56304	0.0195217
313210	Abca1	ATP-binding cassette, subfamily A (ABC1), member 1	0.683295	-1.4635	-3.73125	0.00152048
24680	Prkca	protein kinase C, alpha	0.683045	-1.46403	-3.09008	0.00629473
315879	Adamts7	ADAM metallopeptidase with thrombospondin type 1 motif, 7	0.681151	-1.4681	-2.35114	0.030265
685244	Iqsec2	IQ motif and Sec7 domain 2	0.680628	-1.46923	-2.65048	0.0162385
301113	Slc25a23	solute carrier family 25 (mitochondrial carrier; phosphate carrier), member 23	0.679232	-1.47225	-3.57162	0.00217041
315745	Fem1b	fem-1 homolog b (C. elegans)	0.679009	-1.47274	-2.50256	0.0221504
360406	Ptprf	protein tyrosine phosphatase, receptor type, F	0.678552	-1.47373	-3.78756	0.00134095
289104	Prg4	proteoglycan 4	0.677803	-1.47536	-3.62241	0.00193821
363035	Zbtb44	zinc finger and BTB domain containing 44	0.677518	-1.47598	-3.68066	0.00170214
154968	Mgea5	meningioma expressed antigen 5 (hyaluronidase)	0.677491	-1.47603	-3.7796	0.00136497
311401	Sppl2a	signal peptide peptidase-like 2A	0.677314	-1.47642	-2.71869	0.0140494
29300	Gata6	GATA binding protein 6	0.676462	-1.47828	-2.88878	0.00975363
317235	Zdhhc15	zinc finger, DHHC-type containing 15	0.676191	-1.47887	-3.56403	0.00220739
287524	Rpa1	replication protein A1	0.675461	-1.48047	-2.64399	0.0164631
300947	Tfdp2	transcription factor Dp-2 (E2F dimerization partner 2)	0.67515	-1.48115	-3.39612	0.0032059
306424	Mfap3l	microfibrillar-associated protein 3-like	0.674656	-1.48224	-2.57789	0.0189232
298657	Car6	carbonic anhydrase 6	0.673448	-1.4849	-2.1995	0.0410993
499891	RGD1565616	RGD1565616	0.672609	-1.48675	-3.16267	0.00536831
25529	Ptprs	protein tyrosine phosphatase, receptor type, S	0.671304	-1.48964	-4.03308	0.000775243
29216	Lrp2	low density lipoprotein receptor-related protein 2	0.670752	-1.49086	-2.46423	0.0239853
305882	Haus4	HAUS augmin-like complex, subunit 4	0.670679	-1.49103	-2.18075	0.0426625
307852	Pdpr	pyruvate dehydrogenase phosphatase regulatory subunit	0.67	-1.49254	-2.36412	0.0294734
25252	Dlg1	discs, large homolog 1 (Drosophila)	0.66978	-1.49303	-3.45831	0.00279254
252853	Stx17	syntaxin 17	0.669469	-1.49372	-3.15372	0.00547488
259242	Wipf3	WAS/WASL interacting protein family, member 3	0.669126	-1.49449	-3.30685	0.00390662
688555	Atg10	autophagy related 10	0.669097	-1.49455	-2.12195	0.047925
307594	Mib1	mindbomb E3 ubiquitin protein ligase 1	0.668531	-1.49582	-2.45135	0.0246333
361495	Usp29	ubiquitin specific peptidase 29	0.668122	-1.49673	-2.61951	0.0173364
24954	Insr	insulin receptor	0.667751	-1.49756	-2.64827	0.0163145
685750	Aldh8a1	aldehyde dehydrogenase 8 family, member A1	0.667438	-1.49827	-4.75184	0.000157821
685823	Xpnpep3	X-prolyl aminopeptidase (aminopeptidase P) 3, putative	0.667197	-1.49881	-2.33291	0.0314105
499846	Tcp11l1	t-complex 11, testis-specific-like 1	0.666993	-1.49927	-3.08546	0.00635867
25096	Pld1	phospholipase D1	0.666201	-1.50105	-3.13482	0.00570682
84424	Tle3	transducin-like enhancer of split 3 (E(sp1) homolog, Drosophila)	0.666143	-1.50118	-2.50668	0.021961
286971	Fut11	fucosyltransferase 11 (alpha (1,3) fucosyltransferase)	0.665901	-1.50172	-2.57069	0.019211
502642	RGD1563348	similar to Selenoprotein H	0.665489	-1.50266	-2.97689	0.00805792
361195	Cdc14b	cell division cycle 14B	0.665384	-1.50289	-2.7757	0.0124392
315427	Sesn3	sestrin 3	0.664592	-1.50468	-2.78341	0.0122356
306110	Klf12	Kruppel-like factor 12	0.664574	-1.50472	-2.50319	0.0221212
298884	Gen1	GEN1 Holliday junction 5' flap endonuclease	0.663336	-1.50753	-2.72643	0.0138199
100302372	LOC100302372	hypothetical protein LOC100302372	0.662993	-1.50831	-2.52798	0.0210075
360829	Ankle2	ankyrin repeat and LEM domain containing 2	0.662712	-1.50895	-2.75681	0.0129522
314320	Mlh3	mutL homolog 3 (E. coli)	0.661883	-1.51084	-4.64466	0.000199693
310230	Slc10a5	solute carrier family 10, member 5	0.660807	-1.5133	-2.27383	0.035406
302705	Mbtps2	membrane-bound transcription factor peptidase, site 2	0.660086	-1.51495	-2.34449	0.0306782
367714	Rp2	retinitis pigmentosa 2 homolog (human)	0.659224	-1.51694	-3.04196	0.00699304
29492	Notch2	notch 2	0.658773	-1.51797	-2.13454	0.0467509
89843	Cxadr	coxsackie virus and adenovirus receptor	0.657385	-1.52118	-3.17355	0.00524145
312781	Lrp6	low density lipoprotein receptor-related protein 6	0.656572	-1.52306	-2.82542	0.0111808
501162	Mreg	melanoregulin	0.656526	-1.52317	-3.10811	0.00605105
29637	Hmgcs1	3-hydroxy-3-methylglutaryl-CoA synthase 1 (soluble)	0.656502	-1.52322	-2.11551	0.0485357
314374	Foxn3	forkhead box N3	0.65463	-1.52758	-3.62916	0.00190927
689025	Mrps28	mitochondrial ribosomal protein S28	0.654594	-1.52766	-2.46505	0.0239445
170509	Cyp3a62	cytochrome P450, family 3, subfamily a, polypeptide 62	0.653709	-1.52973	-2.83354	0.0109873
317456	LOC317456	hypothetical LOC317456	0.653708	-1.52974	-4.03001	0.000780569
362778	Gskip	GSK3B interacting protein	0.653467	-1.5303	-2.20143	0.0409416
84482	Foxo1	forkhead box O1	0.652722	-1.53205	-2.35255	0.0301784
690825	Gngt2	guanine nucleotide binding protein (G protein), gamma transducing activity polypeptide 2	0.652407	-1.53279	-2.3812	0.0284606
309891	Sept10	septin 10	0.651716	-1.53441	-2.50976	0.0218206
100361733	Ociad2	OCIA domain containing 2	0.651609	-1.53466	-4.55872	0.000241315
24884	Yes1	Yamaguchi sarcoma viral (v-yes) oncogene homolog 1	0.651517	-1.53488	-2.58622	0.018595
296408	Fam210b	family with sequence similarity 210, member B	0.650815	-1.53654	-5.26299	5.21177e-05
314930	Zfpm2	zinc finger protein, multitype 2	0.650554	-1.53715	-2.5428	0.0203668
50646	Ptk2b	protein tyrosine kinase 2 beta	0.648567	-1.54186	-3.71314	0.0015832
100360552	LOC100360552	rCG22430-like	0.64774	-1.54383	-2.82363	0.0112237
360867	Ccdc181	coiled-coil domain containing 181	0.647582	-1.54421	-2.49062	0.0227072
362731	Snx13	sorting nexin 13	0.647552	-1.54428	-3.29775	0.003986
64191	Dhcr7	7-dehydrocholesterol reductase	0.647401	-1.54464	-2.26083	0.0363459
309129	Fcho2	FCH domain only 2	0.647248	-1.545	-2.8487	0.0106345
25547	St8sia3	ST8 alpha-N-acetyl-neuraminide alpha-2,8-sialyltransferase 3	0.645992	-1.54801	-3.63652	0.00187817
25652	Ptgfr	prostaglandin F receptor	0.645544	-1.54908	-3.13665	0.00568387
498013	Ern1	endoplasmic reticulum to nucleus signaling 1	0.645467	-1.54927	-3.35916	0.00347957
25513	Pik3r1	phosphoinositide-3-kinase, regulatory subunit 1 (alpha)	0.645196	-1.54992	-2.47137	0.0236331
304714	Rrn3	RRN3 RNA polymerase I transcription factor homolog (S. cerevisiae)	0.644931	-1.55055	-3.06184	0.00669584
444985	Dnmt3b	DNA (cytosine-5-)-methyltransferase 3 beta	0.643106	-1.55495	-3.04222	0.00698897
64206	Tdo2	tryptophan 2,3-dioxygenase	0.639976	-1.56256	-3.89238	0.00106119
311567	Itch	itchy E3 ubiquitin protein ligase	0.638902	-1.56518	-3.95794	0.000916726
114517	Itga6	integrin, alpha 6	0.637857	-1.56775	-3.46759	0.00273556
29633	Ndst1	N-deacetylase/N-sulfotransferase (heparan glucosaminyl) 1	0.637364	-1.56896	-3.38046	0.00331911
289353	Slc30a10	solute carrier family 30, member 10	0.637133	-1.56953	-3.56888	0.00218367
499443	Lims1	LIM and senescent cell antigen-like domains 1	0.636263	-1.57168	-2.11235	0.0488387
207123	RGD621098	similar to RIKEN cDNA D230025D16Rik	0.636014	-1.57229	-4.53969	0.000251663
291819	Car7	carbonic anhydrase 7	0.635564	-1.57341	-2.46094	0.0241492
24329	Egfr	epidermal growth factor receptor	0.63413	-1.57696	-3.52998	0.0023812
305066	Prox1	prospero homeobox 1	0.633499	-1.57854	-2.86957	0.0101667
360887	Adck3	aarF domain containing kinase 3	0.633338	-1.57894	-4.82621	0.000134121
315333	Atf7	activating transcription factor 7	0.632492	-1.58105	-2.88101	0.00991868
114490	Cited2	Cbp/p300-interacting transactivator, with Glu/Asp-rich carboxy-terminal domain, 2	0.630627	-1.58572	-2.99396	0.00776428
100034253	Gnl3l	guanine nucleotide binding protein-like 3 (nucleolar)-like	0.630385	-1.58633	-4.53423	0.00025471
60442	Lin7c	lin-7 homolog C (C. elegans)	0.629961	-1.5874	-2.88302	0.00987578
83618	Rest	RE1-silencing transcription factor	0.629263	-1.58916	-3.23388	0.00458955
83842	Crot	carnitine O-octanoyltransferase	0.628006	-1.59234	-2.7063	0.0144251
306945	Hist1h2bh	histone cluster 1, H2bh	0.626988	-1.59493	-4.46282	0.000298257
25011	Cyp2c12	cytochrome P450, family 2, subfamily c, polypeptide 12	0.626477	-1.59623	-5.43291	3.62774e-05
303010	Cpeb4	cytoplasmic polyadenylation element binding protein 4	0.626326	-1.59661	-3.31796	0.00381181
246759	Cxcl9	chemokine (C-X-C motif) ligand 9	0.62563	-1.59839	-2.96356	0.0082949
83724	Ncoa2	nuclear receptor coactivator 2	0.623992	-1.60259	-3.23843	0.0045437
24689	Prps2	phosphoribosyl pyrophosphate synthetase 2	0.623295	-1.60438	-2.58115	0.0187941
306204	Flnb	filamin B, beta	0.62316	-1.60472	-2.52988	0.0209243
302950	Adcy9	adenylate cyclase 9	0.623139	-1.60478	-2.2035	0.0407727
266806	Erc1	ELKS/RAB6-interacting/CAST family member 1	0.62293	-1.60532	-3.49667	0.00256432
303634	Gna13	guanine nucleotide binding protein (G protein), alpha 13	0.622704	-1.6059	-2.67552	0.0153996
84489	Fgfr3	fibroblast growth factor receptor 3	0.622422	-1.60663	-4.70218	0.000175983
81516	Smad7	SMAD family member 7	0.622371	-1.60676	-3.98189	0.000869027
500832	Bbs10	Bardet-Biedl syndrome 10	0.62175	-1.60836	-3.45036	0.00284225
305152	Aff1	AF4/FMR2 family, member 1	0.620965	-1.6104	-3.51064	0.00248587
85419	Lyst	lysosomal trafficking regulator	0.62083	-1.61075	-2.78277	0.0122523
60581	Acaca	acetyl-CoA carboxylase alpha	0.620359	-1.61197	-2.43881	0.0252803
303403	Med13	mediator complex subunit 13	0.619604	-1.61393	-4.00463	0.000826029
289323	Nvl	nuclear VCP-like	0.618631	-1.61647	-2.56808	0.0193164
309051	Pign	phosphatidylinositol glycan anchor biosynthesis, class N	0.618326	-1.61727	-4.34422	0.000387897
310849	Sgms2	sphingomyelin synthase 2	0.617869	-1.61847	-3.3816	0.00331075
297572	Cpamd8	C3 and PZP-like, alpha-2-macroglobulin domain containing 8	0.617376	-1.61976	-4.40992	0.00033531
315936	Zbtb38	zinc finger and BTB domain containing 38	0.614804	-1.62653	-4.1846	0.000553084
303113	Phf15	PHD finger protein 15	0.613111	-1.63103	-2.54635	0.0202161
170912	A1cf	APOBEC1 complementation factor	0.611634	-1.63496	-3.64846	0.00182884
363982	Yod1	YOD1 deubiquitinase	0.611602	-1.63505	-2.12254	0.0478696
304832	Cdc73	cell division cycle 73	0.611272	-1.63593	-2.18436	0.0423571
25663	Il1r1	interleukin 1 receptor, type I	0.608274	-1.644	-3.90487	0.00103201
29653	Gpam	glycerol-3-phosphate acyltransferase, mitochondrial	0.607939	-1.6449	-2.95381	0.00847235
304127	Bach1	BTB and CNC homology 1, basic leucine zipper transcription factor 1	0.607705	-1.64554	-2.63487	0.0167833
114104	Asah2	N-acylsphingosine amidohydrolase (non-lysosomal ceramidase) 2	0.60455	-1.65412	-2.39458	0.0276906
296884	Glcci1	glucocorticoid induced transcript 1	0.603865	-1.656	-4.18262	0.000555537
498423	Sertad2	SERTA domain containing 2	0.60118	-1.6634	-2.80364	0.0117162
100909408	Zfp397	zinc finger protein 397	0.601055	-1.66374	-2.72349	0.0139065
309187	Atl3	atlastin GTPase 3	0.600056	-1.66651	-5.68805	2.11883e-05
54232	Car3	carbonic anhydrase 3	0.599301	-1.66861	-2.1922	0.0417018
360638	Adam11	ADAM metallopeptidase domain 11	0.599273	-1.66869	-2.12053	0.0480589
280670	Lzts3	leucine zipper, putative tumor suppressor family member 3	0.597208	-1.67446	-3.80755	0.00128242
304785	Slc45a3	solute carrier family 45, member 3	0.596299	-1.67701	-3.08591	0.00635252
78975	Prkaa2	protein kinase, AMP-activated, alpha 2 catalytic subunit	0.595454	-1.67939	-3.37428	0.00336491
64013	Pdcl	phosducin-like	0.594618	-1.68175	-2.72274	0.0139289
25554	Snai2	snail family zinc finger 2	0.594049	-1.68336	-2.47846	0.023288
308232	Zfp51	zinc finger protein 51	0.592467	-1.68786	-2.75678	0.0129529
289052	Zbtb41	zinc finger and BTB domain containing 41	0.592115	-1.68886	-2.51434	0.0216136
94270	Nnat	neuronatin	0.591524	-1.69055	-2.20241	0.0408611
171413	Spata6	spermatogenesis associated 6	0.583648	-1.71336	-2.40333	0.0271972
140808	Manea	mannosidase, endo-alpha	0.582669	-1.71624	-4.89738	0.000114832
114024	Acsl3	acyl-CoA synthetase long-chain family member 3	0.5819	-1.71851	-3.50166	0.00253602
29428	Celf2	CUGBP, Elav-like family member 2	0.580627	-1.72228	-2.21118	0.0401522
288022	Ccdc50	coiled-coil domain containing 50	0.580452	-1.72279	-2.82154	0.0112744
25118	Itga1	integrin, alpha 1	0.580333	-1.72315	-4.75285	0.000157472
315658	Zc3h12c	zinc finger CCCH type containing 12C	0.579891	-1.72446	-3.495	0.00257384
301549	Wdfy1	WD repeat and FYVE domain containing 1	0.579675	-1.7251	-4.45251	0.000305138
300723	Hykk	hydroxylysine kinase	0.579536	-1.72552	-3.7904	0.00133247
266774	Zfp597	zinc finger protein 597	0.577345	-1.73207	-3.55518	0.0022513
58921	Foxm1	forkhead box M1	0.576859	-1.73353	-2.32841	0.0316993
24627	Pde4d	phosphodiesterase 4D, cAMP-specific	0.576243	-1.73538	-2.40197	0.0272735
302395	Abcb7	ATP-binding cassette, subfamily B (MDR/TAP), member 7	0.575648	-1.73717	-3.44811	0.0028565
309871	Prdm1	PR domain containing 1, with ZNF domain	0.573676	-1.74315	-2.55688	0.0197755
245960	Alg10	ALG10, alpha-1,2-glucosyltransferase	0.573317	-1.74424	-3.47788	0.00267368
498736	Tubb2a	tubulin, beta 2A class IIa	0.57307	-1.74499	-2.94079	0.00871497
305583	Pus10	pseudouridylate synthase 10	0.571263	-1.75051	-2.87197	0.0101141
313087	Cpne3	copine III	0.571087	-1.75105	-3.94371	0.000946303
291022	Ptpdc1	protein tyrosine phosphatase domain containing 1	0.568976	-1.75754	-2.75327	0.0130505
296532	Spopl	speckle-type POZ protein-like	0.567323	-1.76266	-3.15146	0.00550216
307459	Arhgap26	Rho GTPase activating protein 26	0.566571	-1.765	-2.53982	0.0204942
299012	Arhgap5	Rho GTPase activating protein 5	0.557897	-1.79245	-4.23743	0.000491748
360590	RGD1311564	LOC360590	0.555884	-1.79894	-3.01672	0.00738876
25265	P2ry1	purinergic receptor P2Y, G-protein coupled, 1	0.555635	-1.79974	-4.83853	0.00013056
299694	Nuak1	NUAK family, SNF1-like kinase, 1	0.555012	-1.80176	-2.77295	0.0125127
312382	Abcg2	ATP-binding cassette, subfamily G (WHITE), member 2	0.554333	-1.80397	-3.15864	0.00541606
314814	Nav3	neuron navigator 3	0.554249	-1.80424	-3.13036	0.00576288
289392	Plxna2	plexin A2	0.55406	-1.80486	-5.33267	4.49045e-05
316976	Mettl20	methyltransferase like 20	0.553562	-1.80648	-3.05014	0.00686913
499847	Prrg4	proline rich Gla (G-carboxyglutamic acid) 4 (transmembrane)	0.553432	-1.80691	-3.13732	0.00567559
100365935	LOC100365935	rCG22129-like	0.552379	-1.81035	-2.50085	0.0222295
363294	Twsg1	twisted gastrulation homolog 1 (Drosophila)	0.552368	-1.81039	-3.85564	0.00115188
363425	Cav2	caveolin 2	0.550237	-1.8174	-5.10695	7.28941e-05
29279	Meox2	mesenchyme homeobox 2	0.548698	-1.8225	-2.81793	0.0113622
25559	Abcc8	ATP-binding cassette, subfamily C (CFTR/MRP), member 8	0.544302	-1.83722	-2.94491	0.00863746
361744	Tmem252	transmembrane protein 252	0.543952	-1.8384	-2.92941	0.00893281
361466	Tppp	tubulin polymerization promoting protein	0.543723	-1.83917	-3.3912	0.00324104
24890	Esr1	estrogen receptor 1	0.543062	-1.84141	-3.58943	0.00208601
24167	Adcyap1r1	adenylate cyclase activating polypeptide 1 receptor 1	0.542419	-1.84359	-2.33298	0.0314061
312846	Rassf8	Ras association (RalGDS/AF-6) domain family (N-terminal) member 8	0.537409	-1.86078	-5.57439	2.68978e-05
309945	Arrdc3	arrestin domain containing 3	0.532492	-1.87796	-2.18643	0.0421834
362378	Fam13a	family with sequence similarity 13, member A	0.530897	-1.8836	-2.87499	0.0100483
65044	C1galt1	core 1 synthase, glycoprotein-N-acetylgalactosamine 3-beta-galactosyltransferase, 1	0.530381	-1.88544	-4.01754	0.000802583
25130	Stx2	syntaxin 2	0.529561	-1.88836	-4.59081	0.000224829
29432	Pak2	p21 protein (Cdc42/Rac)-activated kinase 2	0.529364	-1.88906	-2.19017	0.0418708
304109	Tiam1	T-cell lymphoma invasion and metastasis 1	0.529003	-1.89035	-3.12049	0.00588901
171093	Shank2	SH3 and multiple ankyrin repeat domains 2	0.52885	-1.8909	-2.51488	0.0215891
25306	Cpd	carboxypeptidase D	0.528424	-1.89242	-5.31819	4.63142e-05
498206	Tnfrsf11a	tumor necrosis factor receptor superfamily, member 11a, NFKB activator	0.528294	-1.89289	-2.90492	0.00941918
307657	Ogfod1	2-oxoglutarate and iron-dependent oxygenase domain containing 1	0.527928	-1.8942	-2.63248	0.0168682
25049	Atxn1	ataxin 1	0.524222	-1.90759	-3.1639	0.00535378
29628	Gria3	glutamate receptor, ionotropic, AMPA 3	0.519738	-1.92405	-3.23869	0.0045411
25162	Sp4	Sp4 transcription factor	0.51858	-1.92834	-2.61264	0.0175892
497078	Xk	X-linked Kx blood group (McLeod syndrome)	0.51553	-1.93975	-3.56233	0.00221576
298890	Fam49a	family with sequence similarity 49, member A	0.513325	-1.94808	-3.05465	0.00680178
65129	Cldn1	claudin 1	0.51296	-1.94947	-2.88766	0.0097771
307449	Mcc	mutated in colorectal cancers	0.51148	-1.95511	-2.68072	0.0152306
499563	Zfp458	zinc finger protein 458	0.507735	-1.96953	-2.18827	0.0420289
316275	Paqr8	progestin and adipoQ receptor family member VIII	0.50456	-1.98193	-2.41679	0.0264545
500636	Rnf144a	ring finger protein 144A	0.503283	-1.98695	-2.38968	0.02797
685433	Evi2a	ecotropic viral integration site 2A	0.502784	-1.98893	-2.79161	0.0120223
100310874	Parpbp	PARP1 binding protein	0.501825	-1.99273	-2.34336	0.0307489
84114	Agps	alkylglycerone phosphate synthase	0.497793	-2.00887	-3.92166	0.00099405
314626	Adamtsl5	ADAMTS-like 5	0.497541	-2.00988	-2.18336	0.0424422
79251	Aspa	aspartoacylase	0.496431	-2.01438	-3.03248	0.00713918
299976	Rrm2b	ribonucleotide reductase M2 B (TP53 inducible)	0.496195	-2.01534	-3.18663	0.00509281
306534	Unc5d	unc-5 homolog D (C. elegans)	0.495864	-2.01668	-2.13613	0.0466045
289657	Tbc1d19	TBC1 domain family, member 19	0.494551	-2.02204	-2.82462	0.0112
298184	Zdhhc21	zinc finger, DHHC-type containing 21	0.491057	-2.03642	-3.35884	0.00348201
297568	A1i3	alpha-1-inhibitor III	0.489564	-2.04264	-6.35766	5.3704e-06
365352	Mical2	microtubule associated monooxygenase, calponin and LIM domain containing 2	0.489183	-2.04422	-5.38932	3.97985e-05
60447	Clock	clock circadian regulator	0.488735	-2.0461	-2.84463	0.0107279
58975	Klrg1	killer cell lectin-like receptor subfamily G, member 1	0.481929	-2.07499	-2.28646	0.0345145
366352	Mob3b	MOB kinase activator 3B	0.476548	-2.09843	-3.43032	0.00297159
114510	Mllt3	myeloid/lymphoid or mixed-lineage leukemia (trithorax homolog, Drosophila); translocated to, 3	0.470878	-2.12369	-2.74383	0.0133161
24255	Cftr	cystic fibrosis transmembrane conductance regulator	0.46535	-2.14892	-2.13614	0.0466034
25454	Gfra1	GDNF family receptor alpha 1	0.464031	-2.15503	-2.39281	0.0277913
310877	Tifa	TRAF-interacting protein with forkhead-associated domain	0.457643	-2.18511	-2.97646	0.0080656
312907	Slco5a1	solute carrier organic anion transporter family, member 5A1	0.455916	-2.19339	-2.46279	0.0240571
140448	Slc8a3	solute carrier family 8 (sodium/calcium exchanger), member 3	0.452693	-2.209	-2.36426	0.0294648
293180	Micalcl	MICAL C-terminal like	0.447657	-2.23385	-2.23033	0.0386426
361450	Ust	uronyl-2-sulfotransferase	0.447142	-2.23643	-2.60267	0.0179626
313270	Megf9	multiple EGF-like-domains 9	0.441154	-2.26678	-5.18476	6.16445e-05
266729	Dab1	Dab, reelin signal transducer, homolog 1 (Drosophila)	0.430751	-2.32153	-2.84499	0.0107197
89807	Angpt1	angiopoietin 1	0.425281	-2.35139	-2.25097	0.0370742
303836	Bcl6	B-cell CLL/lymphoma 6	0.419018	-2.38653	-2.47769	0.0233253
298676	Morn1	MORN repeat containing 1	0.415527	-2.40658	-2.61529	0.0174911
317170	Slc9a7	solute carrier family 9, subfamily A (NHE7, cation proton antiporter 7), member 7	0.412277	-2.42555	-2.72115	0.0139762
192247	Sez6	seizure related 6 homolog (mouse)	0.409571	-2.44158	-3.30462	0.00392586
171115	Pde5a	phosphodiesterase 5A, cGMP-specific	0.407069	-2.45659	-3.21916	0.00474079
171385	Acmsd	aminocarboxymuconate semialdehyde decarboxylase	0.393506	-2.54125	-2.81894	0.0113374
310807	Sass6	spindle assembly 6 homolog (C. elegans)	0.386506	-2.58728	-2.37674	0.0287218
29500	Slc10a2	solute carrier family 10 (sodium/bile acid cotransporter), member 2	0.38645	-2.58765	-2.96359	0.00829433
302492	Mbnl3	muscleblind-like splicing regulator 3	0.385262	-2.59564	-2.88497	0.00983414
361602	Me3	malic enzyme 3, NADP(+)-dependent, mitochondrial	0.382022	-2.61765	-3.89742	0.00104932
303856	Atp13a5	ATPase type 13A5	0.373602	-2.67665	-4.50889	0.000269373
29657	Arntl	aryl hydrocarbon receptor nuclear translocator-like	0.369849	-2.7038	-2.87291	0.0100936
360718	Popdc2	popeye domain containing 2	0.364353	-2.74459	-4.06983	0.000714236
25718	Igf1r	insulin-like growth factor 1 receptor	0.364181	-2.74589	-3.36344	0.00344672
294074	Cep55	centrosomal protein 55	0.362012	-2.76234	-2.58926	0.0184765
201097	Hist1h1d	histone cluster 1, H1d	0.348	-2.87356	-2.33959	0.0309861
362464	Arntl2	aryl hydrocarbon receptor nuclear translocator-like 2	0.346509	-2.88593	-2.84873	0.0106336
83465	Celsr2	cadherin, EGF LAG seven-pass G-type receptor 2	0.344572	-2.90215	-3.67192	0.00173565
81801	Stc1	stanniocalcin 1	0.340398	-2.93774	-2.52773	0.0210181
114091	Fcnb	ficolin B	0.335476	-2.98083	-3.17598	0.00521346
114851	Cdkn1a	cyclin-dependent kinase inhibitor 1A	0.331303	-3.01838	-2.4575	0.0243217
500668	Ccdc175	coiled-coil domain containing 175	0.328563	-3.04356	-2.5305	0.020897
85431	Nox4	NADPH oxidase 4	0.323515	-3.09105	-4.30487	0.000423302
29138	Bsn	bassoon (presynaptic cytomatrix protein)	0.322296	-3.10274	-2.65033	0.0162436
681377	Rp1	retinitis pigmentosa 1 (human)	0.319888	-3.1261	-3.02902	0.00719332
29220	Thbs4	thrombospondin 4	0.310941	-3.21605	-2.56735	0.0193462
361300	Mocos	molybdenum cofactor sulfurase	0.306726	-3.26024	-4.36227	0.000372666
366275	Ptk6	protein tyrosine kinase 6	0.306681	-3.26072	-3.35031	0.00354841
362895	Stac3	SH3 and cysteine rich domain 3	0.301295	-3.319	-2.26977	0.0356969
246307	Asrgl1	asparaginase like 1	0.28966	-3.45233	-3.41773	0.00305582
24338	Ephb1	Eph receptor B1	0.265344	-3.76869	-3.55703	0.00224204
287112	Abca17	ATP-binding cassette, subfamily A (ABC1), member 17	0.264781	-3.77671	-3.92372	0.000989485
266998	Slc13a5	solute carrier family 13 (sodium-dependent citrate transporter), member 5	0.257295	-3.8866	-3.07015	0.00657535
29272	Dpp6	dipeptidylpeptidase 6	0.248299	-4.02741	-2.92139	0.0090893
259244	LOC259244	alpha-2u globulin PGCL3	0.241815	-4.13539	-4.75374	0.000157165
299131	Dhrs7	dehydrogenase/reductase (SDR family) member 7	0.232214	-4.30637	-6.40703	4.86481e-06
502372	Syce1	synaptonemal complex central element protein 1	0.217805	-4.59127	-3.65894	0.00178663
298107	Mup5	major urinary protein 5	0.184813	-5.41087	-4.173	0.000567552
259245	LOC259245	alpha-2u globulin PGCL5	0.156928	-6.37237	-4.41387	0.000332392
84604	Hamp	hepcidin antimicrobial peptide	0.0243501	-41.0676	-3.42227	0.00302516
