# Supplementary material for: Dietary soy and meat proteins induce distinct physiological and gene expression changes in rats
Source: Sci Rep. 2016 Feb 9;6:20036. doi: 10.1038/srep20036 (PMC4746574; doi:10.1038/srep20036)
Supplement: Supplementary Dataset 2 [file srep20036-s3.xls]

## Sheet: Soy vs Casein_UP
Supplementary Table S2. All significant gene sets (P<0.05 & FDR<0.25) identified by GSEA in rats after 1 week consumption of the soy and meat protein diets compared to the casein diet.
NAME	GS<br> follow link to MSigDB	GS DETAILS	SIZE	ES	NES	NOM p-val	FDR q-val	RANK AT MAX	LEADING EDGE
EUKARYOTIC.TRANSLATION.ELONGATION	EUKARYOTIC.TRANSLATION.ELONGATION	Details ...	52	0.797992	3.00464	0	0	484	tags=62%, list=5%, signal=64%
PEPTIDE.CHAIN.ELONGATION	PEPTIDE.CHAIN.ELONGATION	Details ...	48	0.790484	2.99663	0	0	468	tags=60%, list=4%, signal=63%
RNO03010	RNO03010	Details ...	93	0.698209	2.9509	0	0	1715	tags=58%, list=16%, signal=69%
WP30.CYTOPLASMIC.RIBOSOMAL.PROTEINS	WP30.CYTOPLASMIC.RIBOSOMAL.PROTEINS	Details ...	53	0.773931	2.94841	0	0	757	tags=60%, list=7%, signal=65%
TRANSLATION	TRANSLATION	Details ...	105	0.679453	2.94475	0	0	1705	tags=56%, list=16%, signal=66%
GTP.HYDROLYSIS.AND.JOINING.OF.THE.60S.RIBOSOMAL.SUBUNIT	GTP.HYDROLYSIS.AND.JOINING.OF.THE.60S.RIBOSOMAL.SUBUNIT	Details ...	67	0.720912	2.92145	0	0	1262	tags=57%, list=12%, signal=64%
X3.UTR.MEDIATED.TRANSLATIONAL.REGULATION	X3.UTR.MEDIATED.TRANSLATIONAL.REGULATION	Details ...	66	0.729932	2.90579	0	0	1262	tags=59%, list=12%, signal=67%
FORMATION.OF.A.POOL.OF.FREE.40S.SUBUNITS	FORMATION.OF.A.POOL.OF.FREE.40S.SUBUNITS	Details ...	57	0.755318	2.90435	0	0	468	tags=53%, list=4%, signal=55%
EUKARYOTIC.TRANSLATION.INITIATION	EUKARYOTIC.TRANSLATION.INITIATION	Details ...	74	0.70512	2.87663	0	0	1705	tags=61%, list=16%, signal=72%
NONSENSE.MEDIATED.DECAY.NMD.INDEPENDENT.OF.THE.EXON.JUNCTION.COMPLEX.EJC.	NONSENSE.MEDIATED.DECAY.NMD.INDEPENDENT.OF.THE.EXON.JUNCTION.COMPLEX.EJC.	Details ...	50	0.76948	2.87415	0	0	468	tags=56%, list=4%, signal=58%
EUKARYOTIC.TRANSLATION.TERMINATION	EUKARYOTIC.TRANSLATION.TERMINATION	Details ...	48	0.770359	2.87025	0	0	468	tags=56%, list=4%, signal=59%
SRP.DEPENDENT.COTRANSLATIONAL.PROTEIN.TARGETING.TO.MEMBRANE	SRP.DEPENDENT.COTRANSLATIONAL.PROTEIN.TARGETING.TO.MEMBRANE	Details ...	69	0.713029	2.85305	0	0	1705	tags=64%, list=16%, signal=75%
VIRAL.MRNA.TRANSLATION	VIRAL.MRNA.TRANSLATION	Details ...	49	0.761799	2.83625	0	0	468	tags=55%, list=4%, signal=57%
CAP.DEPENDENT.TRANSLATION.INITIATION	CAP.DEPENDENT.TRANSLATION.INITIATION	Details ...	74	0.70512	2.83621	0	0	1705	tags=61%, list=16%, signal=72%
L13A.MEDIATED.TRANSLATIONAL.SILENCING.OF.CERULOPLASMIN.EXPRESSION	L13A.MEDIATED.TRANSLATIONAL.SILENCING.OF.CERULOPLASMIN.EXPRESSION	Details ...	66	0.729932	2.83389	0	0	1262	tags=59%, list=12%, signal=67%
NONSENSE.MEDIATED.DECAY.NMD.ENHANCED.BY.THE.EXON.JUNCTION.COMPLEX.EJC.	NONSENSE.MEDIATED.DECAY.NMD.ENHANCED.BY.THE.EXON.JUNCTION.COMPLEX.EJC.	Details ...	64	0.690059	2.72422	0	0	468	tags=45%, list=4%, signal=47%
NONSENSE.MEDIATED.DECAY.NMD.	NONSENSE.MEDIATED.DECAY.NMD.	Details ...	64	0.690059	2.69904	0	0	468	tags=45%, list=4%, signal=47%
ACTIVATION.OF.THE.MRNA.UPON.BINDING.OF.THE.CAP.BINDING.COMPLEX.AND.EIFS.AND.SUBSEQUENT.BINDING.TO.43S	ACTIVATION.OF.THE.MRNA.UPON.BINDING.OF.THE.CAP.BINDING.COMPLEX.AND.EIFS.AND.SUBSEQUENT.BINDING.TO.43S	Details ...	38	0.719009	2.57013	0	0	1405	tags=58%, list=13%, signal=66%
WP1276.GLUCURONIDATION	WP1276.GLUCURONIDATION	Details ...	20	0.827083	2.52596	0	0	512	tags=60%, list=5%, signal=63%
FORMATION.OF.THE.TERNARY.COMPLEX.AND.SUBSEQUENTLY.THE.43S.COMPLEX	FORMATION.OF.THE.TERNARY.COMPLEX.AND.SUBSEQUENTLY.THE.43S.COMPLEX	Details ...	31	0.740308	2.50591	0	0	1405	tags=61%, list=13%, signal=70%
RNO00980	RNO00980	Details ...	51	0.655393	2.4818	0	0	512	tags=33%, list=5%, signal=35%
WP1302.ESTROGEN.METABOLISM	WP1302.ESTROGEN.METABOLISM	Details ...	17	0.860522	2.47537	0	0	123	tags=47%, list=1%, signal=48%
RIBOSOMAL.SCANNING.AND.START.CODON.RECOGNITION	RIBOSOMAL.SCANNING.AND.START.CODON.RECOGNITION	Details ...	37	0.697404	2.4638	0	0	1405	tags=54%, list=13%, signal=62%
INFLUENZA.VIRAL.RNA.TRANSCRIPTION.AND.REPLICATION	INFLUENZA.VIRAL.RNA.TRANSCRIPTION.AND.REPLICATION	Details ...	82	0.593503	2.44778	0	0	468	tags=34%, list=4%, signal=35%
TRANSLATION.INITIATION.COMPLEX.FORMATION	TRANSLATION.INITIATION.COMPLEX.FORMATION	Details ...	37	0.711357	2.43836	0	0	1405	tags=57%, list=13%, signal=65%
RNO00982	RNO00982	Details ...	53	0.641981	2.40293	0	0	512	tags=30%, list=5%, signal=32%
METABOLISM.OF.MRNA	METABOLISM.OF.MRNA	Details ...	160	0.518112	2.38555	0	0	2396	tags=45%, list=22%, signal=57%
RNO00860	RNO00860	Details ...	35	0.701576	2.38536	0	0	795	tags=40%, list=7%, signal=43%
INFLUENZA.LIFE.CYCLE	INFLUENZA.LIFE.CYCLE	Details ...	90	0.559412	2.35715	0	0	468	tags=31%, list=4%, signal=32%
RNO00500	RNO00500	Details ...	40	0.644233	2.35627	0	0	512	tags=35%, list=5%, signal=37%
INFLUENZA.INFECTION	INFLUENZA.INFECTION	Details ...	94	0.553396	2.33475	0	0	1705	tags=46%, list=16%, signal=54%
ANTIGEN.PROCESSING.CROSS.PRESENTATION	ANTIGEN.PROCESSING.CROSS.PRESENTATION	Details ...	74	0.554212	2.27258	0	2.59042e-05	2540	tags=50%, list=24%, signal=65%
RNO00040	RNO00040	Details ...	30	0.679148	2.27784	0	2.67137e-05	512	tags=40%, list=5%, signal=42%
WP1286.METAPATHWAY.BIOTRANSFORMATION	WP1286.METAPATHWAY.BIOTRANSFORMATION	Details ...	102	0.517852	2.24986	0	4.72295e-05	528	tags=24%, list=5%, signal=25%
RNO04612	RNO04612	Details ...	60	0.570619	2.25148	0	4.86186e-05	2183	tags=45%, list=20%, signal=56%
RNO00983	RNO00983	Details ...	45	0.609162	2.20192	0	9.14306e-05	1740	tags=44%, list=16%, signal=53%
PHASE.II.CONJUGATION	PHASE.II.CONJUGATION	Details ...	68	0.543991	2.16073	0	0.000194193	903	tags=26%, list=8%, signal=29%
METABOLISM.OF.AMINO.ACIDS.AND.DERIVATIVES	METABOLISM.OF.AMINO.ACIDS.AND.DERIVATIVES	Details ...	154	0.472255	2.16489	0	0.000199442	2686	tags=48%, list=25%, signal=63%
RNO05204	RNO05204	Details ...	66	0.537115	2.15104	0	0.000211275	512	tags=26%, list=5%, signal=27%
METABOLISM.OF.RNA	METABOLISM.OF.RNA	Details ...	195	0.450837	2.13089	0	0.000266681	2396	tags=40%, list=22%, signal=51%
PHAGOSOMAL.MATURATION.EARLY.ENDOSOMAL.STAGE.	PHAGOSOMAL.MATURATION.EARLY.ENDOSOMAL.STAGE.	Details ...	25	0.653129	2.11685	0	0.000322426	1578	tags=56%, list=15%, signal=66%
RNO00140	RNO00140	Details ...	58	0.539854	2.10837	0	0.000402237	528	tags=28%, list=5%, signal=29%
RNO03050	RNO03050	Details ...	41	0.585093	2.10947	0	0.000411814	2540	tags=51%, list=24%, signal=67%
RNO00830	RNO00830	Details ...	60	0.538616	2.09323	0	0.000449851	829	tags=28%, list=8%, signal=31%
LATENT.INFECTION.OF.HOMO.SAPIENS.WITH.MYCOBACTERIUM.TUBERCULOSIS	LATENT.INFECTION.OF.HOMO.SAPIENS.WITH.MYCOBACTERIUM.TUBERCULOSIS	Details ...	25	0.653129	2.08933	0	0.00049405	1578	tags=56%, list=15%, signal=66%
RNO00053	RNO00053	Details ...	24	0.656803	2.08244	0	0.000519295	512	tags=46%, list=5%, signal=48%
ER.PHAGOSOME.PATHWAY	ER.PHAGOSOME.PATHWAY	Details ...	62	0.528925	2.07575	0	0.000612732	2540	tags=47%, list=24%, signal=61%
HH.LIGAND.BIOGENESIS.DISEASE	HH.LIGAND.BIOGENESIS.DISEASE	Details ...	48	0.549071	2.06556	0	0.000668235	2540	tags=46%, list=24%, signal=60%
AUF1.HNRNP.D0.DESTABILIZES.MRNA	AUF1.HNRNP.D0.DESTABILIZES.MRNA	Details ...	46	0.558541	2.04039	0	0.00102404	2540	tags=48%, list=24%, signal=63%
RNO04940	RNO04940		39	0.578822	2.03754	0	0.00103202	1893	tags=41%, list=18%, signal=50%
CROSS.PRESENTATION.OF.SOLUBLE.EXOGENOUS.ANTIGENS.ENDOSOMES.	CROSS.PRESENTATION.OF.SOLUBLE.EXOGENOUS.ANTIGENS.ENDOSOMES.	Details ...	44	0.555865	2.03826	0	0.0010363	2540	tags=48%, list=24%, signal=62%
VPU.MEDIATED.DEGRADATION.OF.CD4	VPU.MEDIATED.DEGRADATION.OF.CD4		45	0.554886	2.03171	0	0.00110218	2540	tags=49%, list=24%, signal=64%
MITOCHONDRIAL.TRANSLATION.TERMINATION	MITOCHONDRIAL.TRANSLATION.TERMINATION		70	0.50242	2.03398	0	0.00110737	2438	tags=43%, list=23%, signal=55%
REGULATION.OF.ORNITHINE.DECARBOXYLASE.ODC.	REGULATION.OF.ORNITHINE.DECARBOXYLASE.ODC.		46	0.544088	2.0285	0	0.00115759	2667	tags=48%, list=25%, signal=64%
MITOCHONDRIAL.TRANSLATION.ELONGATION	MITOCHONDRIAL.TRANSLATION.ELONGATION		70	0.503894	2.02688	0	0.0011945	2438	tags=44%, list=23%, signal=57%
RNO04672	RNO04672		19	0.680688	2.01791	0	0.00133481	1470	tags=53%, list=14%, signal=61%
HEDGEHOG.LIGAND.BIOGENESIS	HEDGEHOG.LIGAND.BIOGENESIS		51	0.529215	1.99904	0	0.00161738	2540	tags=45%, list=24%, signal=59%
VIF.MEDIATED.DEGRADATION.OF.APOBEC3G	VIF.MEDIATED.DEGRADATION.OF.APOBEC3G		44	0.534673	1.98056	0	0.00207184	2540	tags=45%, list=24%, signal=59%
REGULATION.OF.ACTIVATED.PAK.2P34.BY.PROTEASOME.MEDIATED.DEGRADATION	REGULATION.OF.ACTIVATED.PAK.2P34.BY.PROTEASOME.MEDIATED.DEGRADATION		42	0.549433	1.97262	0	0.00237386	2540	tags=48%, list=24%, signal=62%
MITOCHONDRIAL.TRANSLATION.INITIATION	MITOCHONDRIAL.TRANSLATION.INITIATION		70	0.494391	1.96855	0	0.00255468	2438	tags=44%, list=23%, signal=57%
DEGRADATION.OF.DVL	DEGRADATION.OF.DVL		47	0.523839	1.96486	0	0.0026057	2540	tags=43%, list=24%, signal=56%
PROCESSING.DEFECTIVE.HH.VARIANTS.ABROGATE.LIGAND.SECRETION	PROCESSING.DEFECTIVE.HH.VARIANTS.ABROGATE.LIGAND.SECRETION		51	0.529215	1.96515	0	0.00263488	2540	tags=45%, list=24%, signal=59%
RNO05332	RNO05332		36	0.563308	1.96081	0	0.00273471	1893	tags=39%, list=18%, signal=47%
MITOCHONDRIAL.TRANSLATION	MITOCHONDRIAL.TRANSLATION		76	0.481556	1.95756	0	0.00275517	2438	tags=42%, list=23%, signal=54%
ACTIVATION.OF.NF.KAPPAB.IN.B.CELLS	ACTIVATION.OF.NF.KAPPAB.IN.B.CELLS		55	0.508475	1.9543	0	0.00286411	2540	tags=49%, list=24%, signal=64%
WP2376.NFE2L2	WP2376.NFE2L2		140	0.434218	1.94763	0	0.00308549	2561	tags=42%, list=24%, signal=55%
RNO00250	RNO00250		26	0.596022	1.94783	0	0.00312019	2004	tags=50%, list=19%, signal=61%
AMINO.ACID.AND.OLIGOPEPTIDE.SLC.TRANSPORTERS	AMINO.ACID.AND.OLIGOPEPTIDE.SLC.TRANSPORTERS		29	0.589063	1.93281	0.00549451	0.00362184	1263	tags=41%, list=12%, signal=47%
RNO05330	RNO05330		34	0.558825	1.92875	0	0.00374785	1893	tags=38%, list=18%, signal=46%
RNO00360	RNO00360		15	0.690464	1.92219	0.00192678	0.00406173	2482	tags=73%, list=23%, signal=95%
WP337.GLYCOLYSIS.AND.GLUCONEOGENESIS	WP337.GLYCOLYSIS.AND.GLUCONEOGENESIS		36	0.549938	1.9204	0.00409836	0.004096	2474	tags=53%, list=23%, signal=69%
WP59.ELECTRON.TRANSPORT.CHAIN	WP59.ELECTRON.TRANSPORT.CHAIN		77	0.46875	1.91686	0	0.0042105	2519	tags=43%, list=24%, signal=56%
WP1283.OXIDATIVE.PHOSPHORYLATION	WP1283.OXIDATIVE.PHOSPHORYLATION		45	0.520663	1.91393	0	0.00424289	4074	tags=80%, list=38%, signal=129%
RNO05320	RNO05320		33	0.556793	1.89384	0	0.00538945	1802	tags=36%, list=17%, signal=44%
BIOLOGICAL.OXIDATIONS	BIOLOGICAL.OXIDATIONS		132	0.421851	1.89198	0	0.00544911	1953	tags=32%, list=18%, signal=38%
WP149.TRANSLATION.FACTORS	WP149.TRANSLATION.FACTORS		43	0.515213	1.8823	0	0.00595071	2212	tags=49%, list=21%, signal=61%
ENDOSOMAL.VACUOLAR.PATHWAY	ENDOSOMAL.VACUOLAR.PATHWAY		15	0.66303	1.88101	0.0037037	0.00599148	1498	tags=47%, list=14%, signal=54%
STABILIZATION.OF.P53	STABILIZATION.OF.P53		46	0.508154	1.87521	0	0.00631966	2540	tags=46%, list=24%, signal=60%
NRF2_TARGETS	NRF2_TARGETS		58	0.487033	1.87414	0	0.0063542	1492	tags=38%, list=14%, signal=44%
BIOC_PROTEASOMEPATHWAY	BIOC_PROTEASOMEPATHWAY		19	0.620338	1.87543	0.00179211	0.00637973	2540	tags=53%, list=24%, signal=69%
UBIQUITIN.DEPENDENT.DEGRADATION.OF.CYCLIN.D	UBIQUITIN.DEPENDENT.DEGRADATION.OF.CYCLIN.D		44	0.502965	1.8669	0	0.00686854	2540	tags=45%, list=24%, signal=59%
WP173.OXIDATIVE.STRESS	WP173.OXIDATIVE.STRESS		33	0.549969	1.86393	0	0.00698631	223	tags=24%, list=2%, signal=25%
RNO04145	RNO04145		128	0.415176	1.86256	0	0.0070521	1666	tags=31%, list=16%, signal=37%
CDK.MEDIATED.PHOSPHORYLATION.AND.REMOVAL.OF.CDC6	CDK.MEDIATED.PHOSPHORYLATION.AND.REMOVAL.OF.CDC6		44	0.506635	1.85943	0.00372439	0.00729393	2540	tags=45%, list=24%, signal=59%
DEGRADATION.OF.GLI2.BY.THE.PROTEASOME	DEGRADATION.OF.GLI2.BY.THE.PROTEASOME		50	0.489818	1.85489	0	0.00746738	2586	tags=44%, list=24%, signal=58%
RNO05134	RNO05134		40	0.514106	1.838	0.00190114	0.00890503	2894	tags=52%, list=27%, signal=72%
INTERFERON.GAMMA.SIGNALING	INTERFERON.GAMMA.SIGNALING		54	0.47588	1.83651	0	0.00894529	1597	tags=33%, list=15%, signal=39%
UBIQUITIN.DEPENDENT.DEGRADATION.OF.CYCLIN.D1	UBIQUITIN.DEPENDENT.DEGRADATION.OF.CYCLIN.D1		44	0.502965	1.83462	0	0.0090424	2540	tags=45%, list=24%, signal=59%
AUTODEGRADATION.OF.THE.E3.UBIQUITIN.LIGASE.COP1	AUTODEGRADATION.OF.THE.E3.UBIQUITIN.LIGASE.COP1		45	0.500976	1.82636	0.00185529	0.00977317	2540	tags=44%, list=24%, signal=58%
GLI3.IS.PROCESSED.TO.GLI3R.BY.THE.PROTEASOME	GLI3.IS.PROCESSED.TO.GLI3R.BY.THE.PROTEASOME		51	0.480163	1.82358	0	0.00998534	2586	tags=43%, list=24%, signal=57%
RNO05140	RNO05140		49	0.48398	1.81898	0	0.0103021	1516	tags=35%, list=14%, signal=40%
RNO00190	RNO00190		99	0.426258	1.80617	0	0.0117935	2519	tags=40%, list=24%, signal=52%
METABOLISM.OF.PROTEINS	METABOLISM.OF.PROTEINS		479	0.344194	1.78877	0	0.0139668	2217	tags=31%, list=21%, signal=38%
RNO05150	RNO05150		35	0.516899	1.77422	0.00185185	0.0157493	2633	tags=54%, list=25%, signal=72%
DEGRADATION.OF.AXIN	DEGRADATION.OF.AXIN		47	0.474581	1.76651	0.00179533	0.0167404	2540	tags=45%, list=24%, signal=58%
RNO00260	RNO00260		37	0.501028	1.76666	0.00184502	0.016874	2522	tags=57%, list=24%, signal=74%
TRANSFERRIN.ENDOCYTOSIS.AND.RECYCLING	TRANSFERRIN.ENDOCYTOSIS.AND.RECYCLING		24	0.55509	1.76356	0.00378072	0.0169288	1578	tags=46%, list=15%, signal=54%
WP302.PROTEASOME.DEGRADATION	WP302.PROTEASOME.DEGRADATION		57	0.453596	1.76474	0.00189753	0.0169314	2734	tags=46%, list=26%, signal=61%
RNO05323	RNO05323		55	0.453704	1.76001	0.00177305	0.0174686	2194	tags=44%, list=21%, signal=55%
AMINO.ACID.TRANSPORT.ACROSS.THE.PLASMA.MEMBRANE	AMINO.ACID.TRANSPORT.ACROSS.THE.PLASMA.MEMBRANE		21	0.578579	1.75706	0.0118577	0.0177486	1263	tags=43%, list=12%, signal=49%
REGULATION.OF.APOPTOSIS	REGULATION.OF.APOPTOSIS		49	0.459618	1.74971	0.00190476	0.0188536	2540	tags=47%, list=24%, signal=61%
RESPIRATORY.ELECTRON.TRANSPORT.ATP.SYNTHESIS.BY.CHEMIOSMOTIC.COUPLING.AND.HEAT.PRODUCTION.BY.UNCOUPLING.PROTEINS.	RESPIRATORY.ELECTRON.TRANSPORT.ATP.SYNTHESIS.BY.CHEMIOSMOTIC.COUPLING.AND.HEAT.PRODUCTION.BY.UNCOUPLING.PROTEINS.		78	0.428265	1.74368	0	0.0197275	3557	tags=53%, list=33%, signal=78%
DEGRADATION.OF.GLI1.BY.THE.PROTEASOME	DEGRADATION.OF.GLI1.BY.THE.PROTEASOME		50	0.457173	1.73711	0.00591716	0.0208319	2586	tags=44%, list=24%, signal=58%
CYTOSOLIC.TRNA.AMINOACYLATION	CYTOSOLIC.TRNA.AMINOACYLATION		23	0.549318	1.72753	0.00922509	0.02269	2028	tags=43%, list=19%, signal=54%
SCF.BETA.TRCP.MEDIATED.DEGRADATION.OF.EMI1	SCF.BETA.TRCP.MEDIATED.DEGRADATION.OF.EMI1		48	0.464549	1.72323	0.00788955	0.0233947	2540	tags=44%, list=24%, signal=57%
P53.INDEPENDENT.DNA.DAMAGE.RESPONSE	P53.INDEPENDENT.DNA.DAMAGE.RESPONSE		46	0.463365	1.71183	0.00179533	0.0251669	2540	tags=43%, list=24%, signal=57%
P53.INDEPENDENT.G1.S.DNA.DAMAGE.CHECKPOINT	P53.INDEPENDENT.G1.S.DNA.DAMAGE.CHECKPOINT		46	0.463365	1.71287	0	0.0251944	2540	tags=43%, list=24%, signal=57%
WP2562.RELATIONSHIP.BETWEEN.GLUTATHIONE.AND.NADPH	WP2562.RELATIONSHIP.BETWEEN.GLUTATHIONE.AND.NADPH		49	0.45708	1.71395	0.00722022	0.0252145	1028	tags=27%, list=10%, signal=29%
RNO04721	RNO04721		42	0.472729	1.70611	0.00566038	0.0263916	1578	tags=31%, list=15%, signal=36%
CDT1.ASSOCIATION.WITH.THE.CDC6.ORC.ORIGIN.COMPLEX	CDT1.ASSOCIATION.WITH.THE.CDC6.ORC.ORIGIN.COMPLEX		52	0.439984	1.69389	0.00931099	0.0292339	2540	tags=40%, list=24%, signal=53%
BIOC_NFKBPATHWAY	BIOC_NFKBPATHWAY		20	0.55617	1.68755	0.0135659	0.0306673	2142	tags=50%, list=20%, signal=62%
UBIQUITIN.MEDIATED.DEGRADATION.OF.PHOSPHORYLATED.CDC25A	UBIQUITIN.MEDIATED.DEGRADATION.OF.PHOSPHORYLATED.CDC25A		46	0.463365	1.68259	0.00389105	0.0317559	2540	tags=43%, list=24%, signal=57%
RNO00051	RNO00051		31	0.511364	1.68123	0.00575816	0.0318321	1674	tags=32%, list=16%, signal=38%
P53.DEPENDENT.G1.S.DNA.DAMAGE.CHECKPOINT	P53.DEPENDENT.G1.S.DNA.DAMAGE.CHECKPOINT		51	0.440623	1.6739	0.00557621	0.0333853	2540	tags=43%, list=24%, signal=56%
P53.DEPENDENT.G1.DNA.DAMAGE.RESPONSE	P53.DEPENDENT.G1.DNA.DAMAGE.RESPONSE		51	0.440623	1.67426	0.0037037	0.0335618	2540	tags=43%, list=24%, signal=56%
RNO05321	RNO05321		34	0.489345	1.66876	0.00190476	0.0345753	1988	tags=41%, list=19%, signal=50%
ASYMMETRIC.LOCALIZATION.OF.PCP.PROTEINS	ASYMMETRIC.LOCALIZATION.OF.PCP.PROTEINS		51	0.446614	1.66268	0.00570342	0.0364111	2540	tags=43%, list=24%, signal=56%
RNO03060	RNO03060		20	0.540958	1.64456	0.00978474	0.0421168	2495	tags=55%, list=23%, signal=72%
GLUCONEOGENESIS	GLUCONEOGENESIS		21	0.545335	1.64523	0.0153257	0.042166	3419	tags=76%, list=32%, signal=112%
RNO04142	RNO04142		104	0.379926	1.63156	0.00185185	0.0456396	1652	tags=28%, list=16%, signal=33%
INSULIN.RECEPTOR.RECYCLING	INSULIN.RECEPTOR.RECYCLING		20	0.549225	1.63373	0.0179641	0.0456608	1578	tags=45%, list=15%, signal=53%
AUTODEGRADATION.OF.CDH1.BY.CDH1.APC.C	AUTODEGRADATION.OF.CDH1.BY.CDH1.APC.C		55	0.421477	1.63203	0.00373832	0.0458384	2630	tags=44%, list=25%, signal=58%
REGULATION.OF.MRNA.STABILITY.BY.PROTEINS.THAT.BIND.AU.RICH.ELEMENTS	REGULATION.OF.MRNA.STABILITY.BY.PROTEINS.THAT.BIND.AU.RICH.ELEMENTS		73	0.398704	1.62536	0.00375235	0.0474139	2540	tags=38%, list=24%, signal=50%
RNO00270	RNO00270		31	0.483795	1.6225	0.0111111	0.0482898	1994	tags=48%, list=19%, signal=59%
RNO00120	RNO00120		16	0.558313	1.61567	0.0360531	0.0508039	1914	tags=50%, list=18%, signal=61%
RNO05012	RNO05012		106	0.366351	1.60966	0.00180832	0.053118	3405	tags=48%, list=32%, signal=70%
RESPIRATORY.ELECTRON.TRANSPORT	RESPIRATORY.ELECTRON.TRANSPORT		64	0.408148	1.60781	0.00904159	0.0535578	3405	tags=47%, list=32%, signal=68%
RNO05340	RNO05340		22	0.522576	1.60496	0.0187617	0.0543501	2623	tags=50%, list=25%, signal=66%
GAP.JUNCTION.TRAFFICKING.AND.REGULATION	GAP.JUNCTION.TRAFFICKING.AND.REGULATION		16	0.564472	1.6029	0.0295203	0.0548895	1438	tags=44%, list=13%, signal=50%
METABOLISM.OF.PORPHYRINS	METABOLISM.OF.PORPHYRINS		15	0.565837	1.59994	0.03125	0.0558097	586	tags=27%, list=5%, signal=28%
INTERFERON.ALPHA.BETA.SIGNALING	INTERFERON.ALPHA.BETA.SIGNALING		49	0.424887	1.58904	0.014652	0.0609037	1807	tags=33%, list=17%, signal=39%
GLUTATHIONE.CONJUGATION	GLUTATHIONE.CONJUGATION		25	0.490886	1.58301	0.0266667	0.0636862	2640	tags=44%, list=25%, signal=58%
CYTOSOLIC.SENSORS.OF.PATHOGEN.ASSOCIATED.DNA	CYTOSOLIC.SENSORS.OF.PATHOGEN.ASSOCIATED.DNA		46	0.426286	1.58075	0.0205993	0.0644129	2559	tags=48%, list=24%, signal=63%
RNO04064	RNO04064		68	0.390289	1.57019	0.00910747	0.0694298	2230	tags=38%, list=21%, signal=48%
WP442.HYPERTROPHY.MODEL	WP442.HYPERTROPHY.MODEL		15	0.566767	1.56803	0.0401606	0.0701119	1909	tags=40%, list=18%, signal=49%
RNO04623	RNO04623		40	0.437488	1.56352	0.0203704	0.0721798	3184	tags=60%, list=30%, signal=85%
NEF.MEDIATES.DOWN.MODULATION.OF.CELL.SURFACE.RECEPTORS.BY.RECRUITING.THEM.TO.CLATHRIN.ADAPTERS	NEF.MEDIATES.DOWN.MODULATION.OF.CELL.SURFACE.RECEPTORS.BY.RECRUITING.THEM.TO.CLATHRIN.ADAPTERS		27	0.469311	1.55723	0.0235294	0.0752924	1951	tags=33%, list=18%, signal=41%
XBP1.S.ACTIVATES.CHAPERONE.GENES	XBP1.S.ACTIVATES.CHAPERONE.GENES		39	0.434439	1.55476	0.0283554	0.0758893	3046	tags=54%, list=29%, signal=75%
RNO00970	RNO00970		41	0.434835	1.55499	0.0094697	0.0762486	2028	tags=32%, list=19%, signal=39%
IRON.UPTAKE.AND.TRANSPORT	IRON.UPTAKE.AND.TRANSPORT		37	0.445368	1.54852	0.0201465	0.0790943	1578	tags=38%, list=15%, signal=44%
IRE1ALPHA.ACTIVATES.CHAPERONES	IRE1ALPHA.ACTIVATES.CHAPERONES		41	0.428411	1.54734	0.0148148	0.0791657	3046	tags=54%, list=29%, signal=75%
RNO00450	RNO00450		16	0.538371	1.538	0.0346232	0.082383	903	tags=25%, list=8%, signal=27%
DEGRADATION.OF.BETA.CATENIN.BY.THE.DESTRUCTION.COMPLEX	DEGRADATION.OF.BETA.CATENIN.BY.THE.DESTRUCTION.COMPLEX		68	0.379263	1.53683	0.0111732	0.0825918	2540	tags=38%, list=24%, signal=50%
BASIGIN.INTERACTIONS	BASIGIN.INTERACTIONS		19	0.509034	1.5382	0.037037	0.0828806	317	tags=26%, list=3%, signal=27%
PHOSPHORYLATION.SITE.MUTANTS.OF.CTNNB1.ARE.NOT.TARGETED.TO.THE.PROTEASOME.BY.THE.DESTRUCTION.COMPLEX	PHOSPHORYLATION.SITE.MUTANTS.OF.CTNNB1.ARE.NOT.TARGETED.TO.THE.PROTEASOME.BY.THE.DESTRUCTION.COMPLEX		68	0.379263	1.53999	0.0145191	0.0829268	2540	tags=38%, list=24%, signal=50%
SCF.SKP2.MEDIATED.DEGRADATION.OF.P27.P21	SCF.SKP2.MEDIATED.DEGRADATION.OF.P27.P21		51	0.408935	1.53847	0.0108499	0.0832756	2540	tags=41%, list=24%, signal=54%
APC.TRUNCATION.MUTANTS.HAVE.IMPAIRED.AXIN.BINDING	APC.TRUNCATION.MUTANTS.HAVE.IMPAIRED.AXIN.BINDING		68	0.379263	1.53303	0.00732601	0.0839444	2540	tags=38%, list=24%, signal=50%
APC.C.CDC20.MEDIATED.DEGRADATION.OF.SECURIN	APC.C.CDC20.MEDIATED.DEGRADATION.OF.SECURIN		57	0.392618	1.5338	0.0193662	0.0840597	2630	tags=42%, list=25%, signal=56%
AXIN.MISSENSE.MUTANTS.DESTABILIZE.THE.DESTRUCTION.COMPLEX	AXIN.MISSENSE.MUTANTS.DESTABILIZE.THE.DESTRUCTION.COMPLEX		68	0.379263	1.52897	0.0242991	0.0853858	2540	tags=38%, list=24%, signal=50%
AMER1.MUTANTS.DESTABILIZE.THE.DESTRUCTION.COMPLEX	AMER1.MUTANTS.DESTABILIZE.THE.DESTRUCTION.COMPLEX		68	0.379263	1.52936	0.0130354	0.0857269	2540	tags=38%, list=24%, signal=50%
DELETIONS.IN.THE.AMER1.GENE.DESTABILIZE.THE.DESTRUCTION.COMPLEX	DELETIONS.IN.THE.AMER1.GENE.DESTABILIZE.THE.DESTRUCTION.COMPLEX		68	0.379263	1.52624	0.0108108	0.0866017	2540	tags=38%, list=24%, signal=50%
APC.TRUNCATION.MUTANTS.ARE.NOT.K63.POLYUBIQUITINATED	APC.TRUNCATION.MUTANTS.ARE.NOT.K63.POLYUBIQUITINATED		68	0.379263	1.52033	0.0210526	0.0876738	2540	tags=38%, list=24%, signal=50%
TRUNCATED.APC.MUTANTS.DESTABILIZE.THE.DESTRUCTION.COMPLEX	TRUNCATED.APC.MUTANTS.DESTABILIZE.THE.DESTRUCTION.COMPLEX		68	0.379263	1.52099	0.0114068	0.0878172	2540	tags=38%, list=24%, signal=50%
UNFOLDED.PROTEIN.RESPONSE.UPR.	UNFOLDED.PROTEIN.RESPONSE.UPR.		67	0.385085	1.52133	0.0189394	0.0881998	3046	tags=52%, list=29%, signal=73%
T41.MUTANTS.OF.BETA.CATENIN.AREN.T.PHOSPHORYLATED	T41.MUTANTS.OF.BETA.CATENIN.AREN.T.PHOSPHORYLATED		68	0.379263	1.52179	0.02	0.0884198	2540	tags=38%, list=24%, signal=50%
S37.MUTANTS.OF.BETA.CATENIN.AREN.T.PHOSPHORYLATED	S37.MUTANTS.OF.BETA.CATENIN.AREN.T.PHOSPHORYLATED		68	0.379263	1.52193	0.00925926	0.0889203	2540	tags=38%, list=24%, signal=50%
RNO04966	RNO04966		19	0.510479	1.5106	0.0361905	0.0911603	1578	tags=53%, list=15%, signal=62%
MISSPLICED.GSK3BETA.MUTANTS.STABILIZE.BETA.CATENIN	MISSPLICED.GSK3BETA.MUTANTS.STABILIZE.BETA.CATENIN		68	0.379263	1.51068	0.0218182	0.0916737	2540	tags=38%, list=24%, signal=50%
TCF7L2.MUTANTS.DON.T.BIND.CTBP	TCF7L2.MUTANTS.DON.T.BIND.CTBP		68	0.379263	1.51095	0.0188324	0.0920721	2540	tags=38%, list=24%, signal=50%
ENDOSOMAL.SORTING.COMPLEX.REQUIRED.FOR.TRANSPORT.ESCRT.	ENDOSOMAL.SORTING.COMPLEX.REQUIRED.FOR.TRANSPORT.ESCRT.		21	0.493402	1.51121	0.0308285	0.0924726	3234	tags=62%, list=30%, signal=89%
DELETIONS.IN.THE.AXIN.GENES.IN.HEPATOCELLULAR.CARCINOMA.RESULT.IN.ELEVATED.WNT.SIGNALING	DELETIONS.IN.THE.AXIN.GENES.IN.HEPATOCELLULAR.CARCINOMA.RESULT.IN.ELEVATED.WNT.SIGNALING		68	0.379263	1.5117	0.0207547	0.0927051	2540	tags=38%, list=24%, signal=50%
AXIN.MUTANTS.DESTABILIZE.THE.DESTRUCTION.COMPLEX.ACTIVATING.WNT.SIGNALING	AXIN.MUTANTS.DESTABILIZE.THE.DESTRUCTION.COMPLEX.ACTIVATING.WNT.SIGNALING		68	0.379263	1.50406	0.0092081	0.0942911	2540	tags=38%, list=24%, signal=50%
S45.MUTANTS.OF.BETA.CATENIN.AREN.T.PHOSPHORYLATED	S45.MUTANTS.OF.BETA.CATENIN.AREN.T.PHOSPHORYLATED		68	0.379263	1.50269	0.0109689	0.0947233	2540	tags=38%, list=24%, signal=50%
TRUNCATIONS.OF.AMER1.DESTABILIZE.THE.DESTRUCTION.COMPLEX	TRUNCATIONS.OF.AMER1.DESTABILIZE.THE.DESTRUCTION.COMPLEX		68	0.379263	1.49846	0.0220994	0.0971134	2540	tags=38%, list=24%, signal=50%
S33.MUTANTS.OF.BETA.CATENIN.AREN.T.PHOSPHORYLATED	S33.MUTANTS.OF.BETA.CATENIN.AREN.T.PHOSPHORYLATED		68	0.379263	1.49607	0.0195695	0.0975463	2540	tags=38%, list=24%, signal=50%
G1.S.DNA.DAMAGE.CHECKPOINTS	G1.S.DNA.DAMAGE.CHECKPOINTS		54	0.396527	1.49662	0.0204082	0.097801	2540	tags=41%, list=24%, signal=53%
GLUCOSE.METABOLISM	GLUCOSE.METABOLISM		47	0.387544	1.48538	0.040153	0.104532	3419	tags=53%, list=32%, signal=78%
NEF.MEDIATED.DOWNREGULATION.OF.MHC.CLASS.I.COMPLEX.CELL.SURFACE.EXPRESSION	NEF.MEDIATED.DOWNREGULATION.OF.MHC.CLASS.I.COMPLEX.CELL.SURFACE.EXPRESSION		18	0.504711	1.47716	0.0365854	0.109988	1951	tags=39%, list=18%, signal=48%
SIGNALING.BY.HEDGEHOG	SIGNALING.BY.HEDGEHOG		88	0.352525	1.47022	0.0216607	0.114599	3137	tags=43%, list=29%, signal=61%
RNO05010	RNO05010		133	0.333025	1.46638	0.00739372	0.116435	3300	tags=43%, list=31%, signal=61%
TRANSPORT.OF.INORGANIC.CATIONS.ANIONS.AND.AMINO.ACIDS.OLIGOPEPTIDES	TRANSPORT.OF.INORGANIC.CATIONS.ANIONS.AND.AMINO.ACIDS.OLIGOPEPTIDES		51	0.39203	1.46109	0.0273224	0.120103	1733	tags=31%, list=16%, signal=37%
ORGANELLE.BIOGENESIS.AND.MAINTENANCE	ORGANELLE.BIOGENESIS.AND.MAINTENANCE		119	0.331491	1.45829	0.00722022	0.121798	2464	tags=34%, list=23%, signal=43%
CLASS.I.MHC.MEDIATED.ANTIGEN.PROCESSING.PRESENTATION	CLASS.I.MHC.MEDIATED.ANTIGEN.PROCESSING.PRESENTATION		206	0.29781	1.43051	0.00535714	0.143261	2635	tags=34%, list=25%, signal=44%
PEPTIDE.LIGAND.BINDING.RECEPTORS	PEPTIDE.LIGAND.BINDING.RECEPTORS		49	0.380814	1.4262	0.0432432	0.14622	2487	tags=41%, list=23%, signal=53%
PCP.CE.PATHWAY	PCP.CE.PATHWAY		75	0.349361	1.42065	0.027933	0.1509	2657	tags=36%, list=25%, signal=48%
CYCLIN.E.ASSOCIATED.EVENTS.DURING.G1.S.TRANSITION	CYCLIN.E.ASSOCIATED.EVENTS.DURING.G1.S.TRANSITION		59	0.360059	1.40854	0.0435606	0.161603	2540	tags=39%, list=24%, signal=51%
MITOCHONDRIAL.PROTEIN.IMPORT	MITOCHONDRIAL.PROTEIN.IMPORT		44	0.385348	1.40866	0.0435572	0.162372	2160	tags=34%, list=20%, signal=43%
HEDGEHOG.OFF.STATE	HEDGEHOG.OFF.STATE		79	0.345547	1.39814	0.0310881	0.169994	3137	tags=44%, list=29%, signal=62%
TOLL.LIKE.RECEPTORS.CASCADES	TOLL.LIKE.RECEPTORS.CASCADES		118	0.315408	1.3907	0.0253378	0.176359	1219	tags=19%, list=11%, signal=21%
BETA.CATENIN.INDEPENDENT.WNT.SIGNALING	BETA.CATENIN.INDEPENDENT.WNT.SIGNALING		107	0.318218	1.37853	0.0283554	0.18898	2657	tags=36%, list=25%, signal=47%
G.ALPHA.I.SIGNALLING.EVENTS	G.ALPHA.I.SIGNALLING.EVENTS		75	0.339429	1.3766	0.0484171	0.189232	2518	tags=35%, list=24%, signal=45%
ADAPTIVE.IMMUNE.SYSTEM	ADAPTIVE.IMMUNE.SYSTEM		442	0.255926	1.32801	0.0096463	0.245611	2649	tags=31%, list=25%, signal=40%

## Sheet: Soy vs Casein_DOWN
NAME	GS<br> follow link to MSigDB	GS DETAILS	SIZE	ES	NES	NOM p-val	FDR q-val	RANK AT MAX	LEADING EDGE
RESOLUTION.OF.SISTER.CHROMATID.COHESION	RESOLUTION.OF.SISTER.CHROMATID.COHESION	Details ...	77	-0.536346	-2.2188	0	0.00299346	2627	tags=53%, list=25%, signal=70%
MITOTIC.PROMETAPHASE	MITOTIC.PROMETAPHASE	Details ...	82	-0.515774	-2.24915	0	0.00598692	2627	tags=54%, list=25%, signal=71%
CYCLIN.A.B1.ASSOCIATED.EVENTS.DURING.G2.M.TRANSITION	CYCLIN.A.B1.ASSOCIATED.EVENTS.DURING.G2.M.TRANSITION	Details ...	20	-0.650063	-2.01062	0	0.0180527	1411	tags=60%, list=13%, signal=69%
G2.M.CHECKPOINTS	G2.M.CHECKPOINTS	Details ...	39	-0.546578	-1.98217	0	0.0193539	1945	tags=54%, list=18%, signal=66%
WP504.FATTY.ACID.BIOSYNTHESIS	WP504.FATTY.ACID.BIOSYNTHESIS	Details ...	19	-0.645171	-1.96625	0	0.019797	1726	tags=58%, list=16%, signal=69%
RNO04510	RNO04510	Details ...	141	-0.41837	-1.95601	0	0.0204684	2728	tags=43%, list=26%, signal=57%
G0.AND.EARLY.G1	G0.AND.EARLY.G1	Details ...	21	-0.642884	-2.01227	0	0.0204701	2189	tags=62%, list=21%, signal=78%
G1.S.SPECIFIC.TRANSCRIPTION	G1.S.SPECIFIC.TRANSCRIPTION	Details ...	16	-0.682506	-1.98943	0	0.020735	2189	tags=81%, list=21%, signal=102%
RNO04110	RNO04110	Details ...	108	-0.442053	-1.96657	0	0.0217768	2451	tags=44%, list=23%, signal=57%
RNO04512	RNO04512	Details ...	42	-0.543425	-2.01663	0	0.0238117	2081	tags=45%, list=20%, signal=56%
RNO00071	RNO00071	Details ...	42	-0.543409	-2.03014	0	0.0256191	1433	tags=36%, list=13%, signal=41%
DNA.STRAND.ELONGATION	DNA.STRAND.ELONGATION	Details ...	28	-0.568705	-1.9141	0	0.0304549	3609	tags=79%, list=34%, signal=118%
RNO03460	RNO03460	Details ...	32	-0.550349	-1.91757	0	0.0316895	2432	tags=53%, list=23%, signal=69%
WP429.CELL.CYCLE	WP429.CELL.CYCLE	Details ...	75	-0.482657	-2.03829	0	0.0321044	3579	tags=68%, list=34%, signal=102%
EXTRACELLULAR.MATRIX.ORGANIZATION	EXTRACELLULAR.MATRIX.ORGANIZATION	Details ...	144	-0.399236	-1.90452	0	0.032369	1655	tags=31%, list=16%, signal=36%
ECM.PROTEOGLYCANS	ECM.PROTEOGLYCANS	Details ...	23	-0.583412	-1.85993	0	0.0501441	1824	tags=48%, list=17%, signal=58%
CONDENSATION.OF.PROPHASE.CHROMOSOMES	CONDENSATION.OF.PROPHASE.CHROMOSOMES	Details ...	16	-0.620066	-1.84468	0.00613497	0.0557129	2607	tags=63%, list=24%, signal=83%
E2F.MEDIATED.REGULATION.OF.DNA.REPLICATION	E2F.MEDIATED.REGULATION.OF.DNA.REPLICATION	Details ...	30	-0.534333	-1.81807	0.00209205	0.0707792	2189	tags=53%, list=21%, signal=67%
WP348.G1.TO.S.CELL.CYCLE.CONTROL	WP348.G1.TO.S.CELL.CYCLE.CONTROL	Details ...	57	-0.451936	-1.79804	0.0021692	0.0830786	2287	tags=49%, list=21%, signal=62%
WP362.TGF.BETA.RECEPTOR.SIGNALING.PATHWAY	WP362.TGF.BETA.RECEPTOR.SIGNALING.PATHWAY	Details ...	124	-0.387527	-1.78426	0	0.0910862	2011	tags=31%, list=19%, signal=37%
DOUBLE.STRAND.BREAK.REPAIR	DOUBLE.STRAND.BREAK.REPAIR	Details ...	19	-0.558737	-1.74021	0.0167015	0.0972345	2432	tags=63%, list=23%, signal=82%
ADHERENS.JUNCTIONS.INTERACTIONS	ADHERENS.JUNCTIONS.INTERACTIONS	Details ...	15	-0.611516	-1.74165	0.00790514	0.099864	1802	tags=60%, list=17%, signal=72%
RNO04974	RNO04974	Details ...	36	-0.486307	-1.73316	0.00447427	0.100333	693	tags=28%, list=7%, signal=30%
TRANSPORT.OF.RIBONUCLEOPROTEINS.INTO.THE.HOST.NUCLEUS	TRANSPORT.OF.RIBONUCLEOPROTEINS.INTO.THE.HOST.NUCLEUS	Details ...	25	-0.53339	-1.72876	0.00215054	0.100559	1773	tags=44%, list=17%, signal=53%
MEIOTIC.RECOMBINATION	MEIOTIC.RECOMBINATION	Details ...	23	-0.552001	-1.7656	0.00842105	0.100819	2432	tags=61%, list=23%, signal=79%
SIGNALING.BY.HIPPO	SIGNALING.BY.HIPPO	Details ...	15	-0.615748	-1.74349	0.0143737	0.101475	2584	tags=60%, list=24%, signal=79%
N.GLYCAN.ANTENNAE.ELONGATION.IN.THE.MEDIAL.TRANS.GOLGI	N.GLYCAN.ANTENNAE.ELONGATION.IN.THE.MEDIAL.TRANS.GOLGI	Details ...	15	-0.603923	-1.74658	0.0159046	0.102371	581	tags=33%, list=5%, signal=35%
REGULATION.OF.CHOLESTEROL.BIOSYNTHESIS.BY.SREBP.SREBF.	REGULATION.OF.CHOLESTEROL.BIOSYNTHESIS.BY.SREBP.SREBF.	Details ...	47	-0.454179	-1.75016	0.00215054	0.102777	1753	tags=36%, list=16%, signal=43%
CELL.CELL.JUNCTION.ORGANIZATION	CELL.CELL.JUNCTION.ORGANIZATION	Details ...	28	-0.508864	-1.75402	0.00842105	0.103197	1836	tags=50%, list=17%, signal=60%
RNO03030	RNO03030	Details ...	33	-0.493605	-1.75774	0.0104822	0.103699	3663	tags=73%, list=34%, signal=110%
KINESINS	KINESINS	Details ...	18	-0.567423	-1.72232	0.0101215	0.10386	3301	tags=72%, list=31%, signal=104%
COLLAGEN.BIOSYNTHESIS.AND.MODIFYING.ENZYMES	COLLAGEN.BIOSYNTHESIS.AND.MODIFYING.ENZYMES	Details ...	27	-0.531513	-1.76684	0.00209644	0.10442	645	tags=33%, list=6%, signal=35%
ACTIVATION.OF.THE.PRE.REPLICATIVE.COMPLEX	ACTIVATION.OF.THE.PRE.REPLICATIVE.COMPLEX	Details ...	27	-0.509329	-1.69868	0.0107991	0.108025	2640	tags=63%, list=25%, signal=83%
WP655.P53.PATHWAY	WP655.P53.PATHWAY	Details ...	38	-0.465971	-1.70486	0.00843882	0.108407	3664	tags=61%, list=34%, signal=92%
CELL.JUNCTION.ORGANIZATION	CELL.JUNCTION.ORGANIZATION	Details ...	48	-0.437449	-1.70098	0.00429185	0.108993	1836	tags=38%, list=17%, signal=45%
RNO04960	RNO04960	Details ...	27	-0.51439	-1.71004	0.0111857	0.109189	1659	tags=37%, list=16%, signal=44%
RNO03430	RNO03430	Details ...	21	-0.541179	-1.71277	0.00437637	0.11009	2280	tags=57%, list=21%, signal=73%
O.LINKED.GLYCOSYLATION	O.LINKED.GLYCOSYLATION	Details ...	45	-0.455084	-1.6934	0.004329	0.110367	2444	tags=44%, list=23%, signal=57%
RNO04320	RNO04320	Details ...	16	-0.596131	-1.70574	0.00434783	0.110754	2306	tags=50%, list=22%, signal=64%
ISG15.ANTIVIRAL.MECHANISM	ISG15.ANTIVIRAL.MECHANISM	Details ...	54	-0.431136	-1.68834	0.00411523	0.112119	1773	tags=33%, list=17%, signal=40%
CELL.CYCLE.MITOTIC	CELL.CYCLE.MITOTIC	Details ...	337	-0.322928	-1.68305	0	0.114908	2536	tags=36%, list=24%, signal=46%
O.LINKED.GLYCOSYLATION.OF.MUCINS	O.LINKED.GLYCOSYLATION.OF.MUCINS	Details ...	22	-0.527798	-1.66931	0.0104167	0.119405	1976	tags=45%, list=19%, signal=56%
ANTIVIRAL.MECHANISM.BY.IFN.STIMULATED.GENES	ANTIVIRAL.MECHANISM.BY.IFN.STIMULATED.GENES	Details ...	54	-0.431136	-1.67501	0.00470588	0.119477	1773	tags=33%, list=17%, signal=40%
RNO04919	RNO04919	Details ...	100	-0.381216	-1.67132	0	0.120239	1196	tags=24%, list=11%, signal=27%
BIOC_METPATHWAY	BIOC_METPATHWAY	Details ...	35	-0.456842	-1.65253	0.0176991	0.12119	1949	tags=37%, list=18%, signal=45%
SIGNALING.BY.FGFR.MUTANTS	SIGNALING.BY.FGFR.MUTANTS	Details ...	25	-0.51221	-1.6541	0.030837	0.122208	2373	tags=36%, list=22%, signal=46%
DNA.REPAIR	DNA.REPAIR	Details ...	84	-0.390881	-1.65532	0.00215517	0.123564	2432	tags=43%, list=23%, signal=55%
RNO04115	RNO04115	Details ...	55	-0.432706	-1.65851	0.00223214	0.12592	1535	tags=31%, list=14%, signal=36%
BIOC_G1PATHWAY	BIOC_G1PATHWAY	Details ...	20	-0.531067	-1.65553	0.012931	0.126092	2014	tags=50%, list=19%, signal=62%
NCAM.SIGNALING.FOR.NEURITE.OUT.GROWTH	NCAM.SIGNALING.FOR.NEURITE.OUT.GROWTH	Details ...	42	-0.448105	-1.65997	0.0106838	0.127137	2467	tags=40%, list=23%, signal=52%
TRANSCRIPTIONAL.ACTIVITY.OF.SMAD2.SMAD3.SMAD4.HETEROTRIMER	TRANSCRIPTIONAL.ACTIVITY.OF.SMAD2.SMAD3.SMAD4.HETEROTRIMER		31	-0.47576	-1.63612	0.0108696	0.131096	3054	tags=55%, list=29%, signal=77%
CELL.CYCLE	CELL.CYCLE		381	-0.313714	-1.63695	0	0.132583	2536	tags=36%, list=24%, signal=46%
NUCLEAR.PORE.COMPLEX.NPC.DISASSEMBLY	NUCLEAR.PORE.COMPLEX.NPC.DISASSEMBLY		28	-0.485799	-1.63884	0.0103734	0.132888	2843	tags=54%, list=27%, signal=73%
MITOTIC.M.M.G1.PHASES	MITOTIC.M.M.G1.PHASES		232	-0.32516	-1.62634	0	0.133155	2643	tags=39%, list=25%, signal=51%
WP188.FOCAL.ADHESION	WP188.FOCAL.ADHESION		16	-0.565496	-1.62974	0.0294737	0.133965	435	tags=31%, list=4%, signal=33%
RNO04550	RNO04550		88	-0.372067	-1.63184	0	0.133968	1407	tags=26%, list=13%, signal=30%
SMAD4.MH2.DOMAIN.MUTANTS.IN.CANCER	SMAD4.MH2.DOMAIN.MUTANTS.IN.CANCER		55	-0.402898	-1.61457	0.00840336	0.134588	2308	tags=42%, list=22%, signal=53%
GAP.FILLING.DNA.REPAIR.SYNTHESIS.AND.LIGATION.IN.GG.NER	GAP.FILLING.DNA.REPAIR.SYNTHESIS.AND.LIGATION.IN.GG.NER		15	-0.571805	-1.61055	0.023913	0.134659	2280	tags=60%, list=21%, signal=76%
CELL.CELL.COMMUNICATION	CELL.CELL.COMMUNICATION		82	-0.382834	-1.61648	0.00438597	0.134759	1836	tags=30%, list=17%, signal=37%
PURINE.METABOLISM	PURINE.METABOLISM		27	-0.484693	-1.61235	0.0204082	0.134836	1234	tags=26%, list=12%, signal=29%
DOWNREGULATION.OF.SMAD2.3.SMAD4.TRANSCRIPTIONAL.ACTIVITY	DOWNREGULATION.OF.SMAD2.3.SMAD4.TRANSCRIPTIONAL.ACTIVITY		16	-0.548971	-1.6084	0.0327553	0.135169	2965	tags=56%, list=28%, signal=78%
BIOC_MCALPAINPATHWAY	BIOC_MCALPAINPATHWAY		17	-0.540495	-1.62655	0.0169851	0.135252	352	tags=18%, list=3%, signal=18%
GAP.FILLING.DNA.REPAIR.SYNTHESIS.AND.LIGATION.IN.TC.NER	GAP.FILLING.DNA.REPAIR.SYNTHESIS.AND.LIGATION.IN.TC.NER		15	-0.571805	-1.61721	0.0205011	0.136339	2280	tags=60%, list=21%, signal=76%
TELOMERE.C.STRAND.LAGGING.STRAND.SYNTHESIS	TELOMERE.C.STRAND.LAGGING.STRAND.SYNTHESIS		19	-0.522088	-1.61932	0.0243902	0.136377	2496	tags=58%, list=23%, signal=75%
WP484.DNA.REPLICATION	WP484.DNA.REPLICATION		40	-0.432888	-1.59829	0.0241758	0.136458	2640	tags=63%, list=25%, signal=83%
BIOC_CELLCYCLEPATHWAY	BIOC_CELLCYCLEPATHWAY		17	-0.538889	-1.59458	0.0253165	0.136629	2287	tags=53%, list=21%, signal=67%
LOSS.OF.FUNCTION.OF.SMAD2.3.IN.CANCER	LOSS.OF.FUNCTION.OF.SMAD2.3.IN.CANCER		55	-0.402898	-1.58245	0.00218341	0.136687	2308	tags=42%, list=22%, signal=53%
RNO04068	RNO04068		108	-0.356525	-1.59588	0.00455581	0.137036	1659	tags=31%, list=16%, signal=37%
ACTIVATION.OF.GENE.EXPRESSION.BY.SREBF.SREBP.	ACTIVATION.OF.GENE.EXPRESSION.BY.SREBF.SREBP.		35	-0.444233	-1.57551	0.0205761	0.137102	2026	tags=40%, list=19%, signal=49%
RNO05143	RNO05143		24	-0.486567	-1.58351	0.0284464	0.137207	1669	tags=38%, list=16%, signal=44%
SMAD2.3.PHOSPHORYLATION.MOTIF.MUTANTS.IN.CANCER	SMAD2.3.PHOSPHORYLATION.MOTIF.MUTANTS.IN.CANCER		55	-0.402898	-1.5737	0.0130435	0.13722	2308	tags=42%, list=22%, signal=53%
ACTIVATION.OF.ATR.IN.RESPONSE.TO.REPLICATION.STRESS	ACTIVATION.OF.ATR.IN.RESPONSE.TO.REPLICATION.STRESS		32	-0.46678	-1.62042	0.0154185	0.137551	1945	tags=47%, list=18%, signal=57%
SMAD2.3.MH2.DOMAIN.MUTANTS.IN.CANCER	SMAD2.3.MH2.DOMAIN.MUTANTS.IN.CANCER		55	-0.402898	-1.59884	0.00645161	0.137771	2308	tags=42%, list=22%, signal=53%
LOSS.OF.FUNCTION.OF.SMAD4.IN.CANCER	LOSS.OF.FUNCTION.OF.SMAD4.IN.CANCER		55	-0.402898	-1.58417	0.0106383	0.13836	2308	tags=42%, list=22%, signal=53%
SIGNALING.BY.TGF.BETA.RECEPTOR.COMPLEX	SIGNALING.BY.TGF.BETA.RECEPTOR.COMPLEX		55	-0.402898	-1.57903	0.00215054	0.138484	2308	tags=42%, list=22%, signal=53%
BIOC_G2PATHWAY	BIOC_G2PATHWAY		16	-0.564933	-1.59979	0.0184805	0.138646	1475	tags=44%, list=14%, signal=51%
SIGNALING.BY.TGF.BETA.RECEPTOR.COMPLEX.IN.CANCER	SIGNALING.BY.TGF.BETA.RECEPTOR.COMPLEX.IN.CANCER		55	-0.402898	-1.57561	0.011655	0.13867	2308	tags=42%, list=22%, signal=53%
PRE.NOTCH.TRANSCRIPTION.AND.TRANSLATION	PRE.NOTCH.TRANSCRIPTION.AND.TRANSLATION		23	-0.504255	-1.60066	0.0257511	0.139734	2051	tags=48%, list=19%, signal=59%
TGFBR1.LBD.MUTANTS.IN.CANCER	TGFBR1.LBD.MUTANTS.IN.CANCER		55	-0.402898	-1.56796	0.0260663	0.139797	2308	tags=42%, list=22%, signal=53%
LOSS.OF.FUNCTION.OF.TGFBR1.IN.CANCER	LOSS.OF.FUNCTION.OF.TGFBR1.IN.CANCER		55	-0.402898	-1.57625	0.0127932	0.139866	2308	tags=42%, list=22%, signal=53%
LOSS.OF.FUNCTION.OF.TGFBR2.IN.CANCER	LOSS.OF.FUNCTION.OF.TGFBR2.IN.CANCER		55	-0.402898	-1.5843	0.00222222	0.140058	2308	tags=42%, list=22%, signal=53%
GLYCEROPHOSPHOLIPID.BIOSYNTHESIS	GLYCEROPHOSPHOLIPID.BIOSYNTHESIS		64	-0.381905	-1.56582	0.00890869	0.140533	1913	tags=31%, list=18%, signal=38%
LAGGING.STRAND.SYNTHESIS	LAGGING.STRAND.SYNTHESIS		17	-0.525185	-1.56068	0.0376569	0.140821	3609	tags=76%, list=34%, signal=115%
CHOLESTEROL.BIOSYNTHESIS	CHOLESTEROL.BIOSYNTHESIS		20	-0.498824	-1.56841	0.0146751	0.14089	2026	tags=40%, list=19%, signal=49%
WP94.SIGNALING.OF.HEPATOCYTE.GROWTH.FACTOR.RECEPTOR	WP94.SIGNALING.OF.HEPATOCYTE.GROWTH.FACTOR.RECEPTOR		34	-0.444644	-1.60145	0.0163551	0.141013	1964	tags=38%, list=18%, signal=47%
TGFBR2.MSI.FRAMESHIFT.MUTANTS.IN.CANCER	TGFBR2.MSI.FRAMESHIFT.MUTANTS.IN.CANCER		55	-0.402898	-1.58442	0.00678733	0.141843	2308	tags=42%, list=22%, signal=53%
TGFBR1.KD.MUTANTS.IN.CANCER	TGFBR1.KD.MUTANTS.IN.CANCER		55	-0.402898	-1.56083	0.0178174	0.142226	2308	tags=42%, list=22%, signal=53%
RNO00310	RNO00310		41	-0.426801	-1.58525	0.00854701	0.14274	3733	tags=59%, list=35%, signal=90%
TGFBR2.KINASE.DOMAIN.MUTANTS.IN.CANCER	TGFBR2.KINASE.DOMAIN.MUTANTS.IN.CANCER		55	-0.402898	-1.56183	0.0129032	0.142765	2308	tags=42%, list=22%, signal=53%
WP199.DELTA.NOTCH.SIGNALING.PATHWAY	WP199.DELTA.NOTCH.SIGNALING.PATHWAY		63	-0.39631	-1.58552	0.0108932	0.144493	2225	tags=41%, list=21%, signal=52%
RNO05146	RNO05146		70	-0.376817	-1.55483	0.00452489	0.145457	1713	tags=26%, list=16%, signal=30%
TRANSPORT.TO.THE.GOLGI.AND.SUBSEQUENT.MODIFICATION	TRANSPORT.TO.THE.GOLGI.AND.SUBSEQUENT.MODIFICATION		29	-0.457653	-1.55132	0.0211864	0.147716	2125	tags=41%, list=20%, signal=52%
RNO05200	RNO05200		221	-0.311634	-1.54263	0	0.155854	2079	tags=28%, list=20%, signal=34%
TRANSPORT.OF.MATURE.MRNAS.DERIVED.FROM.INTRONLESS.TRANSCRIPTS	TRANSPORT.OF.MATURE.MRNAS.DERIVED.FROM.INTRONLESS.TRANSCRIPTS		30	-0.440351	-1.53949	0.0240175	0.157512	3063	tags=53%, list=29%, signal=75%
RNO01040	RNO01040		22	-0.491573	-1.52667	0.0208768	0.168071	1437	tags=36%, list=13%, signal=42%
REGULATION.OF.GLUCOKINASE.BY.GLUCOKINASE.REGULATORY.PROTEIN	REGULATION.OF.GLUCOKINASE.BY.GLUCOKINASE.REGULATORY.PROTEIN		24	-0.470789	-1.5279	0.0357143	0.168217	1773	tags=38%, list=17%, signal=45%
REV.MEDIATED.NUCLEAR.EXPORT.OF.HIV.RNA	REV.MEDIATED.NUCLEAR.EXPORT.OF.HIV.RNA		27	-0.454437	-1.5142	0.0390456	0.17675	2497	tags=44%, list=23%, signal=58%
FACTORS.INVOLVED.IN.MEGAKARYOCYTE.DEVELOPMENT.AND.PLATELET.PRODUCTION	FACTORS.INVOLVED.IN.MEGAKARYOCYTE.DEVELOPMENT.AND.PLATELET.PRODUCTION		81	-0.359081	-1.51586	0	0.178042	3104	tags=53%, list=29%, signal=74%
CYCLIN.D.ASSOCIATED.EVENTS.IN.G1	CYCLIN.D.ASSOCIATED.EVENTS.IN.G1		28	-0.447331	-1.51741	0.0439331	0.178073	2287	tags=43%, list=21%, signal=54%
WP68.ANDROGEN.RECEPTOR.SIGNALING.PATHWAY	WP68.ANDROGEN.RECEPTOR.SIGNALING.PATHWAY		91	-0.349997	-1.5144	0.0113122	0.178311	2243	tags=31%, list=21%, signal=39%
MEIOSIS	MEIOSIS		42	-0.41264	-1.50993	0.0257511	0.180563	2432	tags=45%, list=23%, signal=58%
BIOC_EGFPATHWAY	BIOC_EGFPATHWAY		25	-0.451172	-1.50769	0.0443459	0.181874	2643	tags=52%, list=25%, signal=69%
EXPORT.OF.VIRAL.RIBONUCLEOPROTEINS.FROM.NUCLEUS	EXPORT.OF.VIRAL.RIBONUCLEOPROTEINS.FROM.NUCLEUS		26	-0.459536	-1.50024	0.0350877	0.183163	1773	tags=35%, list=17%, signal=41%
G1.PHASE	G1.PHASE		28	-0.447331	-1.50086	0.0461216	0.184059	2287	tags=43%, list=21%, signal=54%
WP654.ATM.SIGNALING.PATHWAY	WP654.ATM.SIGNALING.PATHWAY		20	-0.486201	-1.50433	0.0420842	0.184335	3579	tags=70%, list=34%, signal=105%
INTERACTIONS.OF.REV.WITH.HOST.CELLULAR.PROTEINS	INTERACTIONS.OF.REV.WITH.HOST.CELLULAR.PROTEINS		29	-0.448673	-1.50166	0.0331126	0.184557	2497	tags=45%, list=23%, signal=58%
PHOSPHOLIPID.METABOLISM	PHOSPHOLIPID.METABOLISM		107	-0.338836	-1.50277	0.0087146	0.184747	2158	tags=28%, list=20%, signal=35%
METABOLISM.OF.LIPIDS.AND.LIPOPROTEINS	METABOLISM.OF.LIPIDS.AND.LIPOPROTEINS		437	-0.27715	-1.48196	0	0.202823	1237	tags=19%, list=12%, signal=21%
RNO04914	RNO04914		69	-0.36029	-1.48016	0.0224215	0.203473	2468	tags=32%, list=23%, signal=41%
WP409.GPCRS.OTHER	WP409.GPCRS.OTHER		19	-0.485656	-1.48218	0.0485651	0.204295	605	tags=32%, list=6%, signal=33%
FATTY.ACID.TRIACYLGLYCEROL.AND.KETONE.BODY.METABOLISM	FATTY.ACID.TRIACYLGLYCEROL.AND.KETONE.BODY.METABOLISM		149	-0.312937	-1.47426	0.00696056	0.209778	2010	tags=30%, list=19%, signal=36%
TRIGLYCERIDE.BIOSYNTHESIS	TRIGLYCERIDE.BIOSYNTHESIS		31	-0.423113	-1.46828	0.0398323	0.216926	1894	tags=35%, list=18%, signal=43%
REGULATORY.RNA.PATHWAYS	REGULATORY.RNA.PATHWAYS		48	-0.383521	-1.45508	0.0307018	0.230611	1835	tags=29%, list=17%, signal=35%
MITOTIC.G2.G2.M.PHASES	MITOTIC.G2.G2.M.PHASES		80	-0.341734	-1.4477	0.0245536	0.232326	2304	tags=36%, list=22%, signal=46%
INTEGRIN.CELL.SURFACE.INTERACTIONS	INTEGRIN.CELL.SURFACE.INTERACTIONS		42	-0.389963	-1.44419	0.0393013	0.233848	1450	tags=29%, list=14%, signal=33%

## Sheet: Meat vs Casein_UP
NAME	GS<br> follow link to MSigDB	GS DETAILS	SIZE	ES	NES	NOM p-val	FDR q-val	RANK AT MAX	LEADING EDGE
L13A.MEDIATED.TRANSLATIONAL.SILENCING.OF.CERULOPLASMIN.EXPRESSION	L13A.MEDIATED.TRANSLATIONAL.SILENCING.OF.CERULOPLASMIN.EXPRESSION	Details ...	66	0.625997	2.68094	0	0	1979	tags=56%, list=19%, signal=68%
EUKARYOTIC.TRANSLATION.ELONGATION	EUKARYOTIC.TRANSLATION.ELONGATION	Details ...	52	0.667188	2.67465	0	0	2078	tags=65%, list=19%, signal=81%
FORMATION.OF.A.POOL.OF.FREE.40S.SUBUNITS	FORMATION.OF.A.POOL.OF.FREE.40S.SUBUNITS	Details ...	57	0.659102	2.66406	0	0	1979	tags=61%, list=19%, signal=75%
EUKARYOTIC.TRANSLATION.INITIATION	EUKARYOTIC.TRANSLATION.INITIATION	Details ...	74	0.618581	2.62639	0	0	2018	tags=54%, list=19%, signal=66%
CAP.DEPENDENT.TRANSLATION.INITIATION	CAP.DEPENDENT.TRANSLATION.INITIATION	Details ...	74	0.618581	2.62328	0	0	2018	tags=54%, list=19%, signal=66%
WP30.CYTOPLASMIC.RIBOSOMAL.PROTEINS	WP30.CYTOPLASMIC.RIBOSOMAL.PROTEINS	Details ...	53	0.64582	2.62064	0	0	2243	tags=62%, list=21%, signal=78%
GTP.HYDROLYSIS.AND.JOINING.OF.THE.60S.RIBOSOMAL.SUBUNIT	GTP.HYDROLYSIS.AND.JOINING.OF.THE.60S.RIBOSOMAL.SUBUNIT	Details ...	67	0.625956	2.61859	0	0	2018	tags=57%, list=19%, signal=70%
VIRAL.MRNA.TRANSLATION	VIRAL.MRNA.TRANSLATION	Details ...	49	0.650798	2.59985	0	0	1979	tags=59%, list=19%, signal=72%
X3.UTR.MEDIATED.TRANSLATIONAL.REGULATION	X3.UTR.MEDIATED.TRANSLATIONAL.REGULATION	Details ...	66	0.625997	2.59606	0	0	1979	tags=56%, list=19%, signal=68%
PEPTIDE.CHAIN.ELONGATION	PEPTIDE.CHAIN.ELONGATION	Details ...	48	0.664126	2.57262	0	0	2078	tags=65%, list=19%, signal=80%
EUKARYOTIC.TRANSLATION.TERMINATION	EUKARYOTIC.TRANSLATION.TERMINATION	Details ...	48	0.641871	2.52034	0	0	1979	tags=60%, list=19%, signal=74%
WP1302.ESTROGEN.METABOLISM	WP1302.ESTROGEN.METABOLISM	Details ...	17	0.829078	2.49151	0	0	201	tags=59%, list=2%, signal=60%
NONSENSE.MEDIATED.DECAY.NMD.INDEPENDENT.OF.THE.EXON.JUNCTION.COMPLEX.EJC.	NONSENSE.MEDIATED.DECAY.NMD.INDEPENDENT.OF.THE.EXON.JUNCTION.COMPLEX.EJC.	Details ...	50	0.633451	2.4595	0	0	1979	tags=58%, list=19%, signal=71%
RNO03010	RNO03010	Details ...	93	0.553869	2.45148	0	0	2243	tags=53%, list=21%, signal=66%
TRANSLATION	TRANSLATION	Details ...	105	0.545267	2.44973	0	0	2078	tags=48%, list=19%, signal=59%
NONSENSE.MEDIATED.DECAY.NMD.	NONSENSE.MEDIATED.DECAY.NMD.	Details ...	64	0.578969	2.43382	0	0	1979	tags=55%, list=19%, signal=67%
NONSENSE.MEDIATED.DECAY.NMD.ENHANCED.BY.THE.EXON.JUNCTION.COMPLEX.EJC.	NONSENSE.MEDIATED.DECAY.NMD.ENHANCED.BY.THE.EXON.JUNCTION.COMPLEX.EJC.	Details ...	64	0.578969	2.40324	0	0	1979	tags=55%, list=19%, signal=67%
RNO00980	RNO00980	Details ...	51	0.566306	2.24777	0	4.04671e-05	571	tags=29%, list=5%, signal=31%
LATENT.INFECTION.OF.HOMO.SAPIENS.WITH.MYCOBACTERIUM.TUBERCULOSIS	LATENT.INFECTION.OF.HOMO.SAPIENS.WITH.MYCOBACTERIUM.TUBERCULOSIS	Details ...	25	0.676097	2.28908	0	4.24905e-05	2001	tags=60%, list=19%, signal=74%
SRP.DEPENDENT.COTRANSLATIONAL.PROTEIN.TARGETING.TO.MEMBRANE	SRP.DEPENDENT.COTRANSLATIONAL.PROTEIN.TARGETING.TO.MEMBRANE	Details ...	69	0.56179	2.3452	0	4.47268e-05	2050	tags=49%, list=19%, signal=61%
RNO00983	RNO00983	Details ...	45	0.604415	2.34591	0	4.72117e-05	464	tags=31%, list=4%, signal=32%
WP1276.GLUCURONIDATION	WP1276.GLUCURONIDATION	Details ...	20	0.711157	2.23066	0	0.000108851	741	tags=55%, list=7%, signal=59%
PHAGOSOMAL.MATURATION.EARLY.ENDOSOMAL.STAGE.	PHAGOSOMAL.MATURATION.EARLY.ENDOSOMAL.STAGE.	Details ...	25	0.676097	2.23195	0	0.000113799	2001	tags=60%, list=19%, signal=74%
ACTIVATION.OF.THE.MRNA.UPON.BINDING.OF.THE.CAP.BINDING.COMPLEX.AND.EIFS.AND.SUBSEQUENT.BINDING.TO.43S	ACTIVATION.OF.THE.MRNA.UPON.BINDING.OF.THE.CAP.BINDING.COMPLEX.AND.EIFS.AND.SUBSEQUENT.BINDING.TO.43S	Details ...	38	0.574647	2.15238	0	0.000615087	1721	tags=47%, list=16%, signal=56%
ANTIGEN.PROCESSING.CROSS.PRESENTATION	ANTIGEN.PROCESSING.CROSS.PRESENTATION	Details ...	74	0.504091	2.15246	0	0.000640716	2960	tags=54%, list=28%, signal=74%
RIBOSOMAL.SCANNING.AND.START.CODON.RECOGNITION	RIBOSOMAL.SCANNING.AND.START.CODON.RECOGNITION	Details ...	37	0.57236	2.13036	0	0.000701093	2018	tags=51%, list=19%, signal=63%
FORMATION.OF.THE.TERNARY.COMPLEX.AND.SUBSEQUENTLY.THE.43S.COMPLEX	FORMATION.OF.THE.TERNARY.COMPLEX.AND.SUBSEQUENTLY.THE.43S.COMPLEX	Details ...	31	0.603576	2.13683	0	0.000721445	1968	tags=55%, list=18%, signal=67%
RNO00982	RNO00982	Details ...	53	0.53369	2.13052	0	0.00072706	177	tags=25%, list=2%, signal=25%
TRANSLATION.INITIATION.COMPLEX.FORMATION	TRANSLATION.INITIATION.COMPLEX.FORMATION	Details ...	37	0.562173	2.09932	0	0.00106495	1968	tags=49%, list=18%, signal=59%
INFLUENZA.VIRAL.RNA.TRANSCRIPTION.AND.REPLICATION	INFLUENZA.VIRAL.RNA.TRANSCRIPTION.AND.REPLICATION	Details ...	82	0.482048	2.08718	0	0.00108999	2096	tags=45%, list=20%, signal=56%
RNO03050	RNO03050	Details ...	41	0.546842	2.06852	0	0.00128254	2294	tags=49%, list=22%, signal=62%
RNO05204	RNO05204	Details ...	66	0.495687	2.0622	0	0.00137539	177	tags=21%, list=2%, signal=21%
INFLUENZA.INFECTION	INFLUENZA.INFECTION	Details ...	94	0.452732	2.01814	0	0.00250491	2243	tags=45%, list=21%, signal=56%
INFLUENZA.LIFE.CYCLE	INFLUENZA.LIFE.CYCLE	Details ...	90	0.452828	2.01946	0	0.00258082	2243	tags=46%, list=21%, signal=57%
RNO04612	RNO04612	Details ...	60	0.489746	2.01084	0	0.00276335	3294	tags=62%, list=31%, signal=89%
METABOLISM.OF.MRNA	METABOLISM.OF.MRNA	Details ...	160	0.408324	1.99849	0	0.00316655	1905	tags=35%, list=18%, signal=42%
RNO04940	RNO04940	Details ...	39	0.528677	1.9825	0	0.00378542	3918	tags=72%, list=37%, signal=113%
TRANSFERRIN.ENDOCYTOSIS.AND.RECYCLING	TRANSFERRIN.ENDOCYTOSIS.AND.RECYCLING	Details ...	24	0.600708	1.97249	0.00222222	0.00407571	2001	tags=54%, list=19%, signal=67%
ER.PHAGOSOME.PATHWAY	ER.PHAGOSOME.PATHWAY	Details ...	62	0.467423	1.95045	0	0.00516898	2294	tags=42%, list=22%, signal=53%
RNO05332	RNO05332	Details ...	36	0.540704	1.94599	0	0.00531927	3412	tags=67%, list=32%, signal=98%
RNO05330	RNO05330	Details ...	34	0.538269	1.93408	0	0.00596748	3913	tags=76%, list=37%, signal=120%
RNO00051	RNO00051	Details ...	31	0.54862	1.92183	0	0.00678807	3023	tags=65%, list=28%, signal=90%
RNO05320	RNO05320	Details ...	33	0.5349	1.91977	0	0.00683243	3913	tags=76%, list=37%, signal=119%
RNO00040	RNO00040	Details ...	30	0.543108	1.89936	0	0.00844089	784	tags=33%, list=7%, signal=36%
CROSS.PRESENTATION.OF.SOLUBLE.EXOGENOUS.ANTIGENS.ENDOSOMES.	CROSS.PRESENTATION.OF.SOLUBLE.EXOGENOUS.ANTIGENS.ENDOSOMES.	Details ...	44	0.491913	1.90031	0	0.00859376	2294	tags=43%, list=22%, signal=55%
RNO00053	RNO00053	Details ...	24	0.570369	1.8797	0.00211416	0.0100297	177	tags=33%, list=2%, signal=34%
RNO00500	RNO00500	Details ...	40	0.506695	1.87482	0	0.0102766	741	tags=33%, list=7%, signal=35%
WP302.PROTEASOME.DEGRADATION	WP302.PROTEASOME.DEGRADATION	Details ...	57	0.464958	1.86966	0	0.0104235	2661	tags=44%, list=25%, signal=58%
AUTODEGRADATION.OF.CDH1.BY.CDH1.APC.C	AUTODEGRADATION.OF.CDH1.BY.CDH1.APC.C	Details ...	55	0.453471	1.85387	0	0.012161	2294	tags=40%, list=22%, signal=51%
HH.LIGAND.BIOGENESIS.DISEASE	HH.LIGAND.BIOGENESIS.DISEASE	Details ...	48	0.466734	1.84848	0	0.0124845	2294	tags=42%, list=22%, signal=53%
REGULATION.OF.ORNITHINE.DECARBOXYLASE.ODC.	REGULATION.OF.ORNITHINE.DECARBOXYLASE.ODC.		46	0.47091	1.82543	0	0.0155201	2687	tags=46%, list=25%, signal=61%
AUF1.HNRNP.D0.DESTABILIZES.MRNA	AUF1.HNRNP.D0.DESTABILIZES.MRNA		46	0.469156	1.823	0.00234742	0.0155673	2294	tags=41%, list=22%, signal=52%
RNO04142	RNO04142		104	0.399844	1.81686	0	0.0160199	1288	tags=28%, list=12%, signal=31%
CDK.MEDIATED.PHOSPHORYLATION.AND.REMOVAL.OF.CDC6	CDK.MEDIATED.PHOSPHORYLATION.AND.REMOVAL.OF.CDC6		44	0.46583	1.81762	0.00224719	0.0161735	2294	tags=41%, list=22%, signal=52%
CYTOSOLIC.TRNA.AMINOACYLATION	CYTOSOLIC.TRNA.AMINOACYLATION		23	0.550804	1.80801	0.00662252	0.0163132	2756	tags=52%, list=26%, signal=70%
AMINO.ACID.AND.OLIGOPEPTIDE.SLC.TRANSPORTERS	AMINO.ACID.AND.OLIGOPEPTIDE.SLC.TRANSPORTERS		29	0.528426	1.80946	0.00226757	0.0163356	1863	tags=41%, list=17%, signal=50%
METABOLISM.OF.RNA	METABOLISM.OF.RNA		195	0.361017	1.80631	0	0.0164003	2096	tags=34%, list=20%, signal=42%
PROCESSING.DEFECTIVE.HH.VARIANTS.ABROGATE.LIGAND.SECRETION	PROCESSING.DEFECTIVE.HH.VARIANTS.ABROGATE.LIGAND.SECRETION		51	0.452426	1.81061	0.00229358	0.0164133	2294	tags=41%, list=22%, signal=52%
REGULATION.OF.ACTIVATED.PAK.2P34.BY.PROTEASOME.MEDIATED.DEGRADATION	REGULATION.OF.ACTIVATED.PAK.2P34.BY.PROTEASOME.MEDIATED.DEGRADATION		42	0.475217	1.81137	0	0.0164771	2294	tags=43%, list=22%, signal=54%
BINDING.AND.UPTAKE.OF.LIGANDS.BY.SCAVENGER.RECEPTORS	BINDING.AND.UPTAKE.OF.LIGANDS.BY.SCAVENGER.RECEPTORS		31	0.524195	1.81281	0.00223714	0.016479	2470	tags=48%, list=23%, signal=63%
VIF.MEDIATED.DEGRADATION.OF.APOBEC3G	VIF.MEDIATED.DEGRADATION.OF.APOBEC3G		44	0.466245	1.79471	0	0.0175705	2294	tags=41%, list=22%, signal=52%
INSULIN.RECEPTOR.RECYCLING	INSULIN.RECEPTOR.RECYCLING		20	0.579375	1.79616	0	0.0175992	2001	tags=55%, list=19%, signal=68%
WP1286.METAPATHWAY.BIOTRANSFORMATION	WP1286.METAPATHWAY.BIOTRANSFORMATION		102	0.400675	1.79637	0	0.01783	857	tags=20%, list=8%, signal=21%
RNO05323	RNO05323		55	0.447723	1.79074	0	0.017999	2241	tags=42%, list=21%, signal=53%
VPU.MEDIATED.DEGRADATION.OF.CD4	VPU.MEDIATED.DEGRADATION.OF.CD4		45	0.460847	1.78741	0	0.0184397	2294	tags=42%, list=22%, signal=54%
IRON.UPTAKE.AND.TRANSPORT	IRON.UPTAKE.AND.TRANSPORT		37	0.482607	1.78244	0.00231481	0.0191238	2001	tags=46%, list=19%, signal=56%
HEDGEHOG.LIGAND.BIOGENESIS	HEDGEHOG.LIGAND.BIOGENESIS		51	0.452426	1.77831	0	0.0195989	2294	tags=41%, list=22%, signal=52%
RNO00860	RNO00860		35	0.494794	1.77594	0.0045977	0.019722	177	tags=23%, list=2%, signal=23%
UBIQUITIN.DEPENDENT.DEGRADATION.OF.CYCLIN.D1	UBIQUITIN.DEPENDENT.DEGRADATION.OF.CYCLIN.D1		44	0.460453	1.76953	0.00475059	0.020319	2294	tags=41%, list=22%, signal=52%
PHASE.II.CONJUGATION	PHASE.II.CONJUGATION		68	0.422317	1.77116	0.00248139	0.0204821	177	tags=16%, list=2%, signal=16%
ENDOSOMAL.VACUOLAR.PATHWAY	ENDOSOMAL.VACUOLAR.PATHWAY		15	0.619848	1.76963	0.00424628	0.0205965	3412	tags=80%, list=32%, signal=118%
RNO00140	RNO00140		58	0.42982	1.75756	0.00239234	0.0223816	504	tags=22%, list=5%, signal=23%
UBIQUITIN.DEPENDENT.DEGRADATION.OF.CYCLIN.D	UBIQUITIN.DEPENDENT.DEGRADATION.OF.CYCLIN.D		44	0.460453	1.74215	0	0.0252033	2294	tags=41%, list=22%, signal=52%
P53.INDEPENDENT.G1.S.DNA.DAMAGE.CHECKPOINT	P53.INDEPENDENT.G1.S.DNA.DAMAGE.CHECKPOINT		46	0.44617	1.74269	0.00462963	0.0253947	2294	tags=41%, list=22%, signal=52%
WP173.OXIDATIVE.STRESS	WP173.OXIDATIVE.STRESS		33	0.483801	1.72538	0.00468384	0.0289564	1571	tags=39%, list=15%, signal=46%
P53.INDEPENDENT.DNA.DAMAGE.RESPONSE	P53.INDEPENDENT.DNA.DAMAGE.RESPONSE		46	0.44617	1.7222	0.00686499	0.0294552	2294	tags=41%, list=22%, signal=52%
ACTIVATION.OF.NF.KAPPAB.IN.B.CELLS	ACTIVATION.OF.NF.KAPPAB.IN.B.CELLS		55	0.427445	1.71374	0	0.0314123	2294	tags=38%, list=22%, signal=48%
RNO00830	RNO00830		60	0.416171	1.70374	0.00242718	0.0334252	177	tags=17%, list=2%, signal=17%
APC.C.CDC20.MEDIATED.DEGRADATION.OF.SECURIN	APC.C.CDC20.MEDIATED.DEGRADATION.OF.SECURIN		57	0.416831	1.70401	0.0046729	0.0338193	2294	tags=39%, list=22%, signal=49%
INTERFERON.ALPHA.BETA.SIGNALING	INTERFERON.ALPHA.BETA.SIGNALING		49	0.426151	1.69989	0.00719425	0.0343192	2883	tags=53%, list=27%, signal=72%
UBIQUITIN.MEDIATED.DEGRADATION.OF.PHOSPHORYLATED.CDC25A	UBIQUITIN.MEDIATED.DEGRADATION.OF.PHOSPHORYLATED.CDC25A		46	0.44617	1.69469	0	0.0353378	2294	tags=41%, list=22%, signal=52%
GLI3.IS.PROCESSED.TO.GLI3R.BY.THE.PROTEASOME	GLI3.IS.PROCESSED.TO.GLI3R.BY.THE.PROTEASOME		51	0.419453	1.67345	0.00470588	0.042118	2294	tags=39%, list=22%, signal=50%
AUTODEGRADATION.OF.THE.E3.UBIQUITIN.LIGASE.COP1	AUTODEGRADATION.OF.THE.E3.UBIQUITIN.LIGASE.COP1		45	0.437803	1.66508	0	0.0432478	2294	tags=40%, list=22%, signal=51%
DNA.STRAND.ELONGATION	DNA.STRAND.ELONGATION		28	0.487239	1.666	0.00643777	0.04349	4782	tags=79%, list=45%, signal=142%
STABILIZATION.OF.P53	STABILIZATION.OF.P53		46	0.42712	1.66727	0.002331	0.0435371	2294	tags=39%, list=22%, signal=50%
RNO04966	RNO04966		19	0.538019	1.6684	0.012959	0.0436888	2001	tags=53%, list=19%, signal=65%
DEGRADATION.OF.DVL	DEGRADATION.OF.DVL		47	0.415019	1.63415	0.00454545	0.055504	2294	tags=38%, list=22%, signal=49%
METABOLISM.OF.PORPHYRINS	METABOLISM.OF.PORPHYRINS		15	0.564749	1.63079	0.0258449	0.0564164	2893	tags=73%, list=27%, signal=101%
DEGRADATION.OF.GLI2.BY.THE.PROTEASOME	DEGRADATION.OF.GLI2.BY.THE.PROTEASOME		50	0.411129	1.62862	0.00653595	0.0567527	2294	tags=38%, list=22%, signal=48%
XBP1.S.ACTIVATES.CHAPERONE.GENES	XBP1.S.ACTIVATES.CHAPERONE.GENES		39	0.434399	1.62154	0.0187793	0.0596731	2104	tags=36%, list=20%, signal=45%
CDC20.PHOSPHO.APC.C.MEDIATED.DEGRADATION.OF.CYCLIN.A	CDC20.PHOSPHO.APC.C.MEDIATED.DEGRADATION.OF.CYCLIN.A		60	0.399125	1.61991	0.00240385	0.0598603	2294	tags=37%, list=22%, signal=46%
DEGRADATION.OF.AXIN	DEGRADATION.OF.AXIN		47	0.413239	1.61078	0.00452489	0.0635511	2661	tags=45%, list=25%, signal=59%
REGULATION.OF.APOPTOSIS	REGULATION.OF.APOPTOSIS		49	0.407959	1.60139	0.012987	0.0643003	2408	tags=43%, list=23%, signal=55%
WP2376.NFE2L2	WP2376.NFE2L2		140	0.333641	1.60166	0	0.0647757	2472	tags=37%, list=23%, signal=48%
CDT1.ASSOCIATION.WITH.THE.CDC6.ORC.ORIGIN.COMPLEX	CDT1.ASSOCIATION.WITH.THE.CDC6.ORC.ORIGIN.COMPLEX		52	0.40128	1.60678	0.00721154	0.0649347	2294	tags=37%, list=22%, signal=46%
WP2562.RELATIONSHIP.BETWEEN.GLUTATHIONE.AND.NADPH	WP2562.RELATIONSHIP.BETWEEN.GLUTATHIONE.AND.NADPH		49	0.399551	1.60203	0.002457	0.0652699	1882	tags=33%, list=18%, signal=39%
AMINO.ACID.TRANSPORT.ACROSS.THE.PLASMA.MEMBRANE	AMINO.ACID.TRANSPORT.ACROSS.THE.PLASMA.MEMBRANE		21	0.502104	1.60226	0.0214592	0.0658853	1863	tags=38%, list=17%, signal=46%
SCF.BETA.TRCP.MEDIATED.DEGRADATION.OF.EMI1	SCF.BETA.TRCP.MEDIATED.DEGRADATION.OF.EMI1		48	0.412806	1.60352	0.00980392	0.0659648	2294	tags=38%, list=22%, signal=48%
APC.C.CDH1.MEDIATED.DEGRADATION.OF.CDC20.AND.OTHER.APC.C.CDH1.TARGETED.PROTEINS.IN.LATE.MITOSIS.EARLY.G1	APC.C.CDH1.MEDIATED.DEGRADATION.OF.CDC20.AND.OTHER.APC.C.CDH1.TARGETED.PROTEINS.IN.LATE.MITOSIS.EARLY.G1		62	0.385145	1.58829	0.002457	0.0703416	2294	tags=35%, list=22%, signal=45%
WP337.GLYCOLYSIS.AND.GLUCONEOGENESIS	WP337.GLYCOLYSIS.AND.GLUCONEOGENESIS		36	0.432536	1.58578	0.0115473	0.0707946	957	tags=25%, list=9%, signal=27%
RNO00520	RNO00520		42	0.415876	1.58235	0.00455581	0.0717615	2043	tags=38%, list=19%, signal=47%
INTERFERON.GAMMA.SIGNALING	INTERFERON.GAMMA.SIGNALING		54	0.389737	1.57647	0.00714286	0.0743883	3412	tags=54%, list=32%, signal=79%
NRF2_TARGETS	NRF2_TARGETS		58	0.386856	1.57059	0.00699301	0.0755547	1912	tags=34%, list=18%, signal=42%
APC.C.CDC20.MEDIATED.DEGRADATION.OF.MITOTIC.PROTEINS	APC.C.CDC20.MEDIATED.DEGRADATION.OF.MITOTIC.PROTEINS		61	0.382411	1.5706	0.00228833	0.0762731	2294	tags=36%, list=22%, signal=46%
ENDOSOMAL.SORTING.COMPLEX.REQUIRED.FOR.TRANSPORT.ESCRT.	ENDOSOMAL.SORTING.COMPLEX.REQUIRED.FOR.TRANSPORT.ESCRT.		21	0.479982	1.57109	0.0134529	0.0767189	1939	tags=38%, list=18%, signal=46%
RNO04623	RNO04623		40	0.421806	1.55949	0.0162413	0.0812849	1983	tags=40%, list=19%, signal=49%
ASYMMETRIC.LOCALIZATION.OF.PCP.PROTEINS	ASYMMETRIC.LOCALIZATION.OF.PCP.PROTEINS		51	0.385284	1.55412	0.00704225	0.0839906	2294	tags=37%, list=22%, signal=47%
RNO04145	RNO04145		128	0.324421	1.5502	0	0.0849179	3122	tags=45%, list=29%, signal=62%
MITOCHONDRIAL.TRANSLATION.INITIATION	MITOCHONDRIAL.TRANSLATION.INITIATION		70	0.369009	1.55061	0.0120192	0.0854802	3831	tags=56%, list=36%, signal=86%
RNO05140	RNO05140		49	0.389674	1.53608	0.0158014	0.0923983	3294	tags=51%, list=31%, signal=74%
ACTIVATION.OF.APC.C.AND.APC.C.CDC20.MEDIATED.DEGRADATION.OF.MITOTIC.PROTEINS	ACTIVATION.OF.APC.C.AND.APC.C.CDC20.MEDIATED.DEGRADATION.OF.MITOTIC.PROTEINS		62	0.369841	1.53671	0.00892857	0.0928471	2294	tags=35%, list=22%, signal=45%
RNO00480	RNO00480		44	0.394293	1.52546	0.0158371	0.0987804	2088	tags=34%, list=20%, signal=42%
NEF.MEDIATED.DOWNREGULATION.OF.MHC.CLASS.I.COMPLEX.CELL.SURFACE.EXPRESSION	NEF.MEDIATED.DOWNREGULATION.OF.MHC.CLASS.I.COMPLEX.CELL.SURFACE.EXPRESSION		18	0.492482	1.52257	0.0277778	0.0988432	3433	tags=67%, list=32%, signal=98%
RNO05321	RNO05321		34	0.419766	1.52295	0.027088	0.0994663	278	tags=18%, list=3%, signal=18%
METABOLISM.OF.PROTEINS	METABOLISM.OF.PROTEINS		479	0.274422	1.52031	0	0.0994742	2125	tags=28%, list=20%, signal=34%
RNO03008	RNO03008		65	0.366639	1.51495	0.0161663	0.101536	2856	tags=42%, list=27%, signal=56%
WP149.TRANSLATION.FACTORS	WP149.TRANSLATION.FACTORS		43	0.388746	1.51546	0.0234742	0.102075	2766	tags=49%, list=26%, signal=66%
SCF.SKP2.MEDIATED.DEGRADATION.OF.P27.P21	SCF.SKP2.MEDIATED.DEGRADATION.OF.P27.P21		51	0.384669	1.50675	0.0239808	0.107134	2421	tags=37%, list=23%, signal=48%
RNO04721	RNO04721		42	0.389889	1.48711	0.0309735	0.122275	2216	tags=38%, list=21%, signal=48%
RNO05168	RNO05168		148	0.308715	1.48452	0	0.123392	2608	tags=36%, list=24%, signal=48%
CYCLIN.A.CDK2.ASSOCIATED.EVENTS.AT.S.PHASE.ENTRY	CYCLIN.A.CDK2.ASSOCIATED.EVENTS.AT.S.PHASE.ENTRY		60	0.36056	1.4808	0.0206186	0.125516	2500	tags=37%, list=23%, signal=48%
DNA.REPLICATION.PRE.INITIATION	DNA.REPLICATION.PRE.INITIATION		72	0.350598	1.478	0.0179487	0.126785	4095	tags=54%, list=38%, signal=87%
M.G1.TRANSITION	M.G1.TRANSITION		72	0.350598	1.47479	0.02	0.127446	4095	tags=54%, list=38%, signal=87%
IRE1ALPHA.ACTIVATES.CHAPERONES	IRE1ALPHA.ACTIVATES.CHAPERONES		41	0.391679	1.47527	0.0362812	0.128112	2922	tags=46%, list=27%, signal=64%
G1.S.DNA.DAMAGE.CHECKPOINTS	G1.S.DNA.DAMAGE.CHECKPOINTS		54	0.363162	1.46812	0.027907	0.13255	2421	tags=37%, list=23%, signal=48%
REGULATION.OF.MRNA.STABILITY.BY.PROTEINS.THAT.BIND.AU.RICH.ELEMENTS	REGULATION.OF.MRNA.STABILITY.BY.PROTEINS.THAT.BIND.AU.RICH.ELEMENTS		73	0.340104	1.45854	0.00717703	0.14022	2294	tags=32%, list=22%, signal=40%
G.ALPHA.S.SIGNALLING.EVENTS	G.ALPHA.S.SIGNALLING.EVENTS		53	0.361302	1.45581	0.0308789	0.140414	942	tags=23%, list=9%, signal=25%
CYCLIN.E.ASSOCIATED.EVENTS.DURING.G1.S.TRANSITION	CYCLIN.E.ASSOCIATED.EVENTS.DURING.G1.S.TRANSITION		59	0.354604	1.456	0.0176322	0.141253	2661	tags=37%, list=25%, signal=49%
ASSEMBLY.OF.THE.PRE.REPLICATIVE.COMPLEX	ASSEMBLY.OF.THE.PRE.REPLICATIVE.COMPLEX		60	0.361773	1.44891	0.0183908	0.145715	2294	tags=32%, list=22%, signal=40%
MITOCHONDRIAL.TRANSLATION.TERMINATION	MITOCHONDRIAL.TRANSLATION.TERMINATION		70	0.338654	1.43833	0.028777	0.154778	3831	tags=54%, list=36%, signal=84%
DEGRADATION.OF.GLI1.BY.THE.PROTEASOME	DEGRADATION.OF.GLI1.BY.THE.PROTEASOME		50	0.363765	1.43046	0.0437788	0.160788	2294	tags=38%, list=22%, signal=48%
RNO04380	RNO04380		100	0.312572	1.42869	0.015748	0.161432	1493	tags=27%, list=14%, signal=31%
P53.DEPENDENT.G1.S.DNA.DAMAGE.CHECKPOINT	P53.DEPENDENT.G1.S.DNA.DAMAGE.CHECKPOINT		51	0.367134	1.42441	0.0447427	0.1647	2421	tags=37%, list=23%, signal=48%
P53.DEPENDENT.G1.DNA.DAMAGE.RESPONSE	P53.DEPENDENT.G1.DNA.DAMAGE.RESPONSE		51	0.367134	1.41849	0.035545	0.167372	2421	tags=37%, list=23%, signal=48%
REGULATION.OF.APC.C.ACTIVATORS.BETWEEN.G1.S.AND.EARLY.ANAPHASE	REGULATION.OF.APC.C.ACTIVATORS.BETWEEN.G1.S.AND.EARLY.ANAPHASE		68	0.338678	1.41375	0.0411899	0.168559	2294	tags=32%, list=22%, signal=41%
MITOCHONDRIAL.TRANSLATION.ELONGATION	MITOCHONDRIAL.TRANSLATION.ELONGATION		70	0.333202	1.39316	0.0294118	0.189182	3831	tags=54%, list=36%, signal=84%
BIOLOGICAL.OXIDATIONS	BIOLOGICAL.OXIDATIONS		132	0.284431	1.34763	0.0265957	0.233459	1782	tags=23%, list=17%, signal=27%
SYNTHESIS.OF.DNA	SYNTHESIS.OF.DNA		86	0.309598	1.34495	0.0426065	0.234151	4129	tags=56%, list=39%, signal=90%
DNA.REPLICATION	DNA.REPLICATION		91	0.302178	1.3348	0.0490196	0.242416	4129	tags=55%, list=39%, signal=89%

## Sheet: Meat vs Casein_DOWN
NAME	GS<br> follow link to MSigDB	GS DETAILS	SIZE	ES	NES	NOM p-val	FDR q-val	RANK AT MAX	LEADING EDGE
RNO04960	RNO04960	Details ...	27	-0.660509	-2.14163	0	0.0141666	1595	tags=52%, list=15%, signal=61%
TRANSPORT.TO.THE.GOLGI.AND.SUBSEQUENT.MODIFICATION	TRANSPORT.TO.THE.GOLGI.AND.SUBSEQUENT.MODIFICATION	Details ...	29	-0.61176	-2.02407	0.0017762	0.0440817	729	tags=28%, list=7%, signal=30%
RNO04919	RNO04919	Details ...	100	-0.449258	-1.92174	0	0.059878	1879	tags=33%, list=18%, signal=40%
RNO00380	RNO00380	Details ...	33	-0.569759	-1.91072	0	0.0599527	1426	tags=39%, list=13%, signal=45%
CIRCADIAN.CLOCK	CIRCADIAN.CLOCK	Details ...	44	-0.525518	-1.94718	0	0.0657268	1829	tags=45%, list=17%, signal=55%
REGULATION.OF.CHOLESTEROL.BIOSYNTHESIS.BY.SREBP.SREBF.	REGULATION.OF.CHOLESTEROL.BIOSYNTHESIS.BY.SREBP.SREBF.	Details ...	47	-0.506935	-1.89036	0	0.0665792	1800	tags=40%, list=17%, signal=48%
RNO04520	RNO04520	Details ...	57	-0.494339	-1.92462	0	0.0674048	1311	tags=39%, list=12%, signal=44%
BIOC_MCALPAINPATHWAY	BIOC_MCALPAINPATHWAY	Details ...	17	-0.642122	-1.86328	0.0037594	0.0796312	804	tags=29%, list=8%, signal=32%
REV.ERBA.REPRESSES.GENE.EXPRESSION	REV.ERBA.REPRESSES.GENE.EXPRESSION	Details ...	19	-0.629181	-1.83676	0.00178571	0.0821122	1829	tags=63%, list=17%, signal=76%
RNO00340	RNO00340	Details ...	18	-0.629402	-1.84976	0	0.08517	1679	tags=39%, list=16%, signal=46%
RORA.ACTIVATES.CIRCADIAN.GENE.EXPRESSION	RORA.ACTIVATES.CIRCADIAN.GENE.EXPRESSION	Details ...	21	-0.59616	-1.84013	0	0.0860544	1829	tags=57%, list=17%, signal=69%
RNO00310	RNO00310	Details ...	41	-0.540357	-1.95	0	0.0861392	1724	tags=41%, list=16%, signal=49%
WP351.REGULATION.OF.ACTIN.CYTOSKELETON	WP351.REGULATION.OF.ACTIN.CYTOSKELETON	Details ...	102	-0.420601	-1.80116	0	0.0925481	1196	tags=26%, list=11%, signal=30%
RNO04068	RNO04068	Details ...	108	-0.413758	-1.81098	0	0.0946473	2474	tags=44%, list=23%, signal=57%
TRANSCRIPTIONAL.ACTIVITY.OF.SMAD2.SMAD3.SMAD4.HETEROTRIMER	TRANSCRIPTIONAL.ACTIVITY.OF.SMAD2.SMAD3.SMAD4.HETEROTRIMER	Details ...	31	-0.533669	-1.80177	0	0.0983572	2612	tags=58%, list=25%, signal=77%
WP485.ALPHA6.BETA4.INTEGRIN.SIGNALING.PATHWAY	WP485.ALPHA6.BETA4.INTEGRIN.SIGNALING.PATHWAY	Details ...	48	-0.488834	-1.8118	0	0.100904	709	tags=29%, list=7%, signal=31%
RNO00760	RNO00760	Details ...	22	-0.559158	-1.77317	0.00562852	0.105872	2894	tags=59%, list=27%, signal=81%
RNO04510	RNO04510	Details ...	141	-0.395437	-1.76383	0	0.106139	1253	tags=26%, list=12%, signal=29%
RNO00280	RNO00280	Details ...	41	-0.495474	-1.77823	0	0.106413	2595	tags=44%, list=24%, signal=58%
RNO00071	RNO00071	Details ...	42	-0.487642	-1.78188	0.00362976	0.107906	2353	tags=38%, list=22%, signal=49%
SIGNALING.BY.HIPPO	SIGNALING.BY.HIPPO	Details ...	15	-0.616689	-1.72231	0.0110092	0.108173	2942	tags=67%, list=28%, signal=92%
RNO00770	RNO00770	Details ...	16	-0.624941	-1.74865	0.0111732	0.10866	3619	tags=75%, list=34%, signal=113%
DOWNREGULATION.OF.SMAD2.3.SMAD4.TRANSCRIPTIONAL.ACTIVITY	DOWNREGULATION.OF.SMAD2.3.SMAD4.TRANSCRIPTIONAL.ACTIVITY	Details ...	16	-0.617276	-1.76593	0.0075188	0.108963	2565	tags=69%, list=24%, signal=90%
BMAL1.CLOCK.NPAS2.ACTIVATES.CIRCADIAN.GENE.EXPRESSION	BMAL1.CLOCK.NPAS2.ACTIVATES.CIRCADIAN.GENE.EXPRESSION	Details ...	32	-0.511556	-1.72329	0.00548446	0.110562	1829	tags=47%, list=17%, signal=56%
ACTIVATION.OF.GENE.EXPRESSION.BY.SREBF.SREBP.	ACTIVATION.OF.GENE.EXPRESSION.BY.SREBF.SREBP.	Details ...	35	-0.497701	-1.75326	0.00189036	0.11318	1800	tags=40%, list=17%, signal=48%
BIOC_CXCR4PATHWAY	BIOC_CXCR4PATHWAY	Details ...	22	-0.560651	-1.74871	0.00359066	0.113336	1089	tags=32%, list=10%, signal=35%
BIOC_GHPATHWAY	BIOC_GHPATHWAY	Details ...	21	-0.555091	-1.71357	0.00894454	0.113756	1269	tags=38%, list=12%, signal=43%
RNO00410	RNO00410	Details ...	21	-0.55843	-1.72362	0.00897666	0.114074	1977	tags=33%, list=19%, signal=41%
RNO04150	RNO04150	Details ...	51	-0.446916	-1.726	0.00510204	0.115574	1764	tags=31%, list=17%, signal=37%
WP419.MITOCHONDRIAL.LC.FATTY.ACID.BETA.OXIDATION	WP419.MITOCHONDRIAL.LC.FATTY.ACID.BETA.OXIDATION	Details ...	16	-0.613748	-1.73739	0.00965251	0.116013	2818	tags=50%, list=26%, signal=68%
CELL.CELL.JUNCTION.ORGANIZATION	CELL.CELL.JUNCTION.ORGANIZATION	Details ...	28	-0.523118	-1.72819	0	0.117717	1311	tags=43%, list=12%, signal=49%
NOTCH1.INTRACELLULAR.DOMAIN.REGULATES.TRANSCRIPTION	NOTCH1.INTRACELLULAR.DOMAIN.REGULATES.TRANSCRIPTION	Details ...	34	-0.503971	-1.7291	0.00383142	0.120967	2846	tags=53%, list=27%, signal=72%
TRANSCRIPTIONAL.ACTIVATION.OF.MITOCHONDRIAL.BIOGENESIS	TRANSCRIPTIONAL.ACTIVATION.OF.MITOCHONDRIAL.BIOGENESIS		34	-0.473344	-1.64352	0.0109091	0.122759	3399	tags=65%, list=32%, signal=95%
RNO04512	RNO04512		42	-0.450939	-1.64699	0.00704225	0.123308	1253	tags=21%, list=12%, signal=24%
SIGNALING.BY.NOTCH1.T.7.9.NOTCH1.M1580_K2555.TRANSLOCATION.MUTANT	SIGNALING.BY.NOTCH1.T.7.9.NOTCH1.M1580_K2555.TRANSLOCATION.MUTANT		52	-0.435371	-1.64839	0.00353982	0.124159	1864	tags=35%, list=17%, signal=42%
SIGNALING.BY.NOTCH1.HD.DOMAIN.MUTANTS.IN.CANCER	SIGNALING.BY.NOTCH1.HD.DOMAIN.MUTANTS.IN.CANCER		52	-0.435371	-1.64376	0.00742115	0.124617	1864	tags=35%, list=17%, signal=42%
SIGNALING.BY.NOTCH1	SIGNALING.BY.NOTCH1		52	-0.435371	-1.63956	0.0053286	0.12477	1864	tags=35%, list=17%, signal=42%
RNO05206	RNO05206		112	-0.374776	-1.6368	0	0.125472	2047	tags=32%, list=19%, signal=39%
RNO00900	RNO00900		19	-0.54063	-1.65319	0.0144928	0.125639	769	tags=21%, list=7%, signal=23%
RNO04012	RNO04012		67	-0.410033	-1.63438	0.00344828	0.125751	2298	tags=42%, list=22%, signal=53%
LOSS.OF.FUNCTION.OF.TGFBR2.IN.CANCER	LOSS.OF.FUNCTION.OF.TGFBR2.IN.CANCER	Details ...	55	-0.43058	-1.65549	0.00693241	0.126007	2342	tags=51%, list=22%, signal=65%
FBXW7.MUTANTS.AND.NOTCH1.IN.CANCER	FBXW7.MUTANTS.AND.NOTCH1.IN.CANCER		52	-0.435371	-1.6487	0.00846024	0.126167	1864	tags=35%, list=17%, signal=42%
SMAD4.MH2.DOMAIN.MUTANTS.IN.CANCER	SMAD4.MH2.DOMAIN.MUTANTS.IN.CANCER	Details ...	55	-0.43058	-1.66005	0.00359066	0.126298	2342	tags=51%, list=22%, signal=65%
TGFBR1.KD.MUTANTS.IN.CANCER	TGFBR1.KD.MUTANTS.IN.CANCER		55	-0.43058	-1.65063	0.00735294	0.126453	2342	tags=51%, list=22%, signal=65%
SIGNALING.BY.ERBB4	SIGNALING.BY.ERBB4	Details ...	106	-0.375908	-1.65695	0.00165837	0.127024	1418	tags=27%, list=13%, signal=31%
SIGNALING.BY.NOTCH1.PEST.DOMAIN.MUTANTS.IN.CANCER	SIGNALING.BY.NOTCH1.PEST.DOMAIN.MUTANTS.IN.CANCER	Details ...	52	-0.435371	-1.66024	0.00713012	0.128822	1864	tags=35%, list=17%, signal=42%
RNO04320	RNO04320		16	-0.568811	-1.62727	0.0140105	0.129372	2047	tags=44%, list=19%, signal=54%
TGFBR2.KINASE.DOMAIN.MUTANTS.IN.CANCER	TGFBR2.KINASE.DOMAIN.MUTANTS.IN.CANCER		55	-0.43058	-1.62865	0.00704225	0.129925	2342	tags=51%, list=22%, signal=65%
SIGNALING.BY.NOTCH1.IN.CANCER	SIGNALING.BY.NOTCH1.IN.CANCER	Details ...	52	-0.435371	-1.66034	0.00692042	0.131479	1864	tags=35%, list=17%, signal=42%
LOSS.OF.FUNCTION.OF.SMAD2.3.IN.CANCER	LOSS.OF.FUNCTION.OF.SMAD2.3.IN.CANCER	Details ...	55	-0.43058	-1.66198	0.00530973	0.132536	2342	tags=51%, list=22%, signal=65%
ION.CHANNEL.TRANSPORT	ION.CHANNEL.TRANSPORT		55	-0.418354	-1.61727	0.00536673	0.132835	2314	tags=38%, list=22%, signal=49%
SMAD2.3.PHOSPHORYLATION.MOTIF.MUTANTS.IN.CANCER	SMAD2.3.PHOSPHORYLATION.MOTIF.MUTANTS.IN.CANCER		55	-0.43058	-1.61861	0.0120069	0.13309	2342	tags=51%, list=22%, signal=65%
RNO04550	RNO04550		88	-0.383911	-1.61935	0.0017094	0.134209	1735	tags=34%, list=16%, signal=40%
DEACTIVATION.OF.THE.BETA.CATENIN.TRANSACTIVATING.COMPLEX	DEACTIVATION.OF.THE.BETA.CATENIN.TRANSACTIVATING.COMPLEX		25	-0.504775	-1.62089	0.0307692	0.134376	2133	tags=40%, list=20%, signal=50%
SMAD2.3.MH2.DOMAIN.MUTANTS.IN.CANCER	SMAD2.3.MH2.DOMAIN.MUTANTS.IN.CANCER	Details ...	55	-0.43058	-1.66485	0	0.134966	2342	tags=51%, list=22%, signal=65%
SIGNALING.BY.NOTCH1.HD.PEST.DOMAIN.MUTANTS.IN.CANCER	SIGNALING.BY.NOTCH1.HD.PEST.DOMAIN.MUTANTS.IN.CANCER	Details ...	52	-0.435371	-1.66225	0.0087108	0.135323	1864	tags=35%, list=17%, signal=42%
RNO05200	RNO05200		221	-0.338377	-1.60208	0	0.137721	1405	tags=23%, list=13%, signal=26%
TGFBR1.LBD.MUTANTS.IN.CANCER	TGFBR1.LBD.MUTANTS.IN.CANCER	Details ...	55	-0.43058	-1.66513	0.00175439	0.137813	2342	tags=51%, list=22%, signal=65%
BIOC_HDACPATHWAY	BIOC_HDACPATHWAY		22	-0.510026	-1.60365	0.0328467	0.137857	688	tags=27%, list=6%, signal=29%
CELL.JUNCTION.ORGANIZATION	CELL.JUNCTION.ORGANIZATION		48	-0.426195	-1.60415	0.016129	0.139229	1335	tags=33%, list=13%, signal=38%
BIOC_CCR3PATHWAY	BIOC_CCR3PATHWAY		17	-0.544392	-1.6091	0.0307102	0.139785	804	tags=24%, list=8%, signal=25%
SIGNALING.BY.TGF.BETA.RECEPTOR.COMPLEX.IN.CANCER	SIGNALING.BY.TGF.BETA.RECEPTOR.COMPLEX.IN.CANCER	Details ...	55	-0.43058	-1.66604	0.00521739	0.140178	2342	tags=51%, list=22%, signal=65%
WP504.FATTY.ACID.BIOSYNTHESIS	WP504.FATTY.ACID.BIOSYNTHESIS		19	-0.53464	-1.60432	0.0188679	0.140978	2818	tags=58%, list=26%, signal=79%
YAP1.AND.WWTR1.TAZ.STIMULATED.GENE.EXPRESSION	YAP1.AND.WWTR1.TAZ.STIMULATED.GENE.EXPRESSION		20	-0.511825	-1.59632	0.0166976	0.142306	945	tags=40%, list=9%, signal=44%
RNO05161	RNO05161		112	-0.368444	-1.60486	0.00168919	0.142614	1635	tags=29%, list=15%, signal=33%
WP188.FOCAL.ADHESION	WP188.FOCAL.ADHESION	Details ...	16	-0.597001	-1.66649	0.00934579	0.142914	824	tags=38%, list=8%, signal=41%
RNO04115	RNO04115		55	-0.407861	-1.59271	0.0123457	0.144559	3151	tags=51%, list=30%, signal=72%
BIOC_PAR1PATHWAY	BIOC_PAR1PATHWAY	Details ...	16	-0.574282	-1.686	0.0151229	0.145257	527	tags=25%, list=5%, signal=26%
SIGNALING.BY.TGF.BETA.RECEPTOR.COMPLEX	SIGNALING.BY.TGF.BETA.RECEPTOR.COMPLEX	Details ...	55	-0.43058	-1.66718	0.0017331	0.145642	2342	tags=51%, list=22%, signal=65%
TGFBR2.MSI.FRAMESHIFT.MUTANTS.IN.CANCER	TGFBR2.MSI.FRAMESHIFT.MUTANTS.IN.CANCER	Details ...	55	-0.43058	-1.66934	0.00347222	0.146481	2342	tags=51%, list=22%, signal=65%
LOSS.OF.FUNCTION.OF.SMAD4.IN.CANCER	LOSS.OF.FUNCTION.OF.SMAD4.IN.CANCER	Details ...	55	-0.43058	-1.6721	0.00695652	0.146674	2342	tags=51%, list=22%, signal=65%
LOSS.OF.FUNCTION.OF.TGFBR1.IN.CANCER	LOSS.OF.FUNCTION.OF.TGFBR1.IN.CANCER	Details ...	55	-0.43058	-1.6748	0.00340136	0.147776	2342	tags=51%, list=22%, signal=65%
BILE.ACID.AND.BILE.SALT.METABOLISM	BILE.ACID.AND.BILE.SALT.METABOLISM		31	-0.465853	-1.58495	0.0159858	0.148094	575	tags=23%, list=5%, signal=24%
RNO02010	RNO02010		36	-0.456013	-1.58588	0.0127505	0.148853	751	tags=28%, list=7%, signal=30%
WP2433.SPINAL.CORD.INJURY	WP2433.SPINAL.CORD.INJURY		60	-0.402245	-1.58215	0.00683761	0.149222	2270	tags=33%, list=21%, signal=42%
RNO05205	RNO05205	Details ...	151	-0.370188	-1.67927	0	0.14938	1395	tags=26%, list=13%, signal=29%
RNO00650	RNO00650		20	-0.517142	-1.58594	0.0310345	0.150795	769	tags=25%, list=7%, signal=27%
N.GLYCAN.ANTENNAE.ELONGATION.IN.THE.MEDIAL.TRANS.GOLGI	N.GLYCAN.ANTENNAE.ELONGATION.IN.THE.MEDIAL.TRANS.GOLGI	Details ...	15	-0.599418	-1.67527	0.015544	0.151338	2856	tags=53%, list=27%, signal=73%
BIOC_ECMPATHWAY	BIOC_ECMPATHWAY		20	-0.517693	-1.57853	0.0222635	0.151698	804	tags=25%, list=8%, signal=27%
RNO00670	RNO00670		16	-0.544049	-1.57654	0.0261682	0.15207	2703	tags=50%, list=25%, signal=67%
BIOC_PPARAPATHWAY	BIOC_PPARAPATHWAY		45	-0.43117	-1.57377	0.00702988	0.153531	943	tags=27%, list=9%, signal=29%
RNO04810	RNO04810		144	-0.347142	-1.57182	0.00480769	0.153915	1252	tags=23%, list=12%, signal=26%
REGULATION.OF.BETA.CELL.DEVELOPMENT	REGULATION.OF.BETA.CELL.DEVELOPMENT		19	-0.524579	-1.56998	0.0234234	0.154114	2271	tags=58%, list=21%, signal=73%
BIOC_CALCINEURINPATHWAY	BIOC_CALCINEURINPATHWAY		15	-0.554339	-1.55986	0.032967	0.165507	688	tags=27%, list=6%, signal=28%
G.ALPHA.12.13.SIGNALLING.EVENTS	G.ALPHA.12.13.SIGNALLING.EVENTS		53	-0.412223	-1.55799	0.0144144	0.165731	1211	tags=32%, list=11%, signal=36%
GENERIC.TRANSCRIPTION.PATHWAY	GENERIC.TRANSCRIPTION.PATHWAY		169	-0.335768	-1.55638	0	0.165904	2612	tags=36%, list=25%, signal=47%
RNO05218	RNO05218		45	-0.413424	-1.54172	0.0216216	0.176903	1356	tags=29%, list=13%, signal=33%
BIOC_IGF1RPATHWAY	BIOC_IGF1RPATHWAY		15	-0.528981	-1.54312	0.0375235	0.17702	804	tags=33%, list=8%, signal=36%
STIMULI.SENSING.CHANNELS	STIMULI.SENSING.CHANNELS		34	-0.443072	-1.54396	0.0279851	0.178199	2314	tags=41%, list=22%, signal=52%
RNO00640	RNO00640		23	-0.488415	-1.54452	0.0252252	0.179517	1890	tags=39%, list=18%, signal=47%
BIOC_EIF4PATHWAY	BIOC_EIF4PATHWAY		21	-0.496607	-1.53461	0.0339623	0.185006	1269	tags=38%, list=12%, signal=43%
RNO04310	RNO04310		95	-0.3647	-1.53303	0.00830565	0.185035	1776	tags=29%, list=17%, signal=35%
MEIOSIS	MEIOSIS		42	-0.425534	-1.53046	0.0209059	0.18714	1991	tags=31%, list=19%, signal=38%
WP199.DELTA.NOTCH.SIGNALING.PATHWAY	WP199.DELTA.NOTCH.SIGNALING.PATHWAY		63	-0.39096	-1.52633	0.020339	0.189261	2983	tags=44%, list=28%, signal=61%
WP155.ADIPOGENESIS	WP155.ADIPOGENESIS		101	-0.354955	-1.52727	0.00328947	0.189616	2363	tags=36%, list=22%, signal=45%
BIOC_PGC1APATHWAY	BIOC_PGC1APATHWAY		15	-0.533309	-1.51439	0.0413386	0.205601	879	tags=27%, list=8%, signal=29%
ADHERENS.JUNCTIONS.INTERACTIONS	ADHERENS.JUNCTIONS.INTERACTIONS		15	-0.542701	-1.50853	0.0383142	0.208136	1311	tags=47%, list=12%, signal=53%
SIGNALING.BY.PDGF	SIGNALING.BY.PDGF		128	-0.338868	-1.51108	0.00163934	0.208519	2196	tags=34%, list=21%, signal=42%
DOWNSTREAM.SIGNAL.TRANSDUCTION	DOWNSTREAM.SIGNAL.TRANSDUCTION		117	-0.342413	-1.50377	0.0100167	0.208994	2474	tags=37%, list=23%, signal=47%
MITOCHONDRIAL.BIOGENESIS	MITOCHONDRIAL.BIOGENESIS		43	-0.418455	-1.50509	0.0176991	0.20903	3399	tags=58%, list=32%, signal=85%
WP1292.ONE.CARBON.METABOLISM	WP1292.ONE.CARBON.METABOLISM		24	-0.472278	-1.50887	0.0471869	0.209799	2852	tags=54%, list=27%, signal=74%
BIOC_AT1RPATHWAY	BIOC_AT1RPATHWAY		29	-0.457638	-1.50535	0.0448833	0.210669	804	tags=24%, list=8%, signal=26%
SYNTHESIS.OF.BILE.ACIDS.AND.BILE.SALTS	SYNTHESIS.OF.BILE.ACIDS.AND.BILE.SALTS		25	-0.470803	-1.49809	0.0458716	0.213829	575	tags=20%, list=5%, signal=21%
FATTY.ACID.TRIACYLGLYCEROL.AND.KETONE.BODY.METABOLISM	FATTY.ACID.TRIACYLGLYCEROL.AND.KETONE.BODY.METABOLISM		149	-0.326557	-1.49909	0.00489396	0.214287	2764	tags=39%, list=26%, signal=52%
BIOC_EGFPATHWAY	BIOC_EGFPATHWAY		25	-0.466797	-1.49621	0.0388007	0.214873	2298	tags=40%, list=22%, signal=51%
RNO05219	RNO05219		29	-0.441772	-1.49156	0.0433996	0.219952	1777	tags=34%, list=17%, signal=41%
WP574.HEDGEHOG.SIGNALING.PATHWAY	WP574.HEDGEHOG.SIGNALING.PATHWAY		15	-0.536668	-1.48976	0.0493601	0.22069	1482	tags=40%, list=14%, signal=46%
WP118.IL.7.SIGNALING.PATHWAY	WP118.IL.7.SIGNALING.PATHWAY		41	-0.412654	-1.48242	0.0378657	0.226351	1976	tags=34%, list=19%, signal=42%
SYNTHESIS.OF.PIPS.AT.THE.PLASMA.MEMBRANE	SYNTHESIS.OF.PIPS.AT.THE.PLASMA.MEMBRANE		29	-0.44346	-1.48095	0.0332681	0.22675	2236	tags=38%, list=21%, signal=48%
WP439.INSULIN.SIGNALING	WP439.INSULIN.SIGNALING		136	-0.327198	-1.47771	0.00985222	0.22821	1451	tags=26%, list=14%, signal=30%
NEGATIVE.REGULATORS.OF.RIG.I.MDA5.SIGNALING	NEGATIVE.REGULATORS.OF.RIG.I.MDA5.SIGNALING		24	-0.466058	-1.47829	0.0487365	0.22929	1612	tags=42%, list=15%, signal=49%
RNO04710	RNO04710		26	-0.454329	-1.47386	0.0499109	0.230283	2093	tags=35%, list=20%, signal=43%
RNO04015	RNO04015		146	-0.325671	-1.47423	0.00643087	0.231769	1356	tags=23%, list=13%, signal=26%
WP270.TRYPTOPHAN.METABOLISM	WP270.TRYPTOPHAN.METABOLISM		38	-0.410399	-1.46908	0.0485075	0.234195	825	tags=24%, list=8%, signal=26%
RNO04610	RNO04610		61	-0.37191	-1.46318	0.0358974	0.234232	1822	tags=33%, list=17%, signal=39%
CONSTITUTIVE.PI3K.AKT.SIGNALING.IN.CANCER	CONSTITUTIVE.PI3K.AKT.SIGNALING.IN.CANCER		57	-0.382363	-1.45978	0.0296684	0.23438	887	tags=23%, list=8%, signal=25%
SIGNALING.BY.NOTCH	SIGNALING.BY.NOTCH		85	-0.350443	-1.46191	0.0274194	0.234454	3010	tags=42%, list=28%, signal=59%
PI3K.AKT.ACTIVATION	PI3K.AKT.ACTIVATION		69	-0.361581	-1.46986	0.020339	0.234838	1163	tags=25%, list=11%, signal=27%
ISG15.ANTIVIRAL.MECHANISM	ISG15.ANTIVIRAL.MECHANISM		54	-0.381503	-1.46374	0.0309811	0.235088	1868	tags=35%, list=18%, signal=42%
ANTIVIRAL.MECHANISM.BY.IFN.STIMULATED.GENES	ANTIVIRAL.MECHANISM.BY.IFN.STIMULATED.GENES		54	-0.381503	-1.46377	0.0376712	0.237001	1868	tags=35%, list=18%, signal=42%
CELL.CELL.COMMUNICATION	CELL.CELL.COMMUNICATION		82	-0.353657	-1.45666	0.0345423	0.237449	2627	tags=41%, list=25%, signal=55%
RNO05213	RNO05213		43	-0.402312	-1.46377	0.0448029	0.238993	2627	tags=47%, list=25%, signal=61%
BIOC_BIOPEPTIDESPATHWAY	BIOC_BIOPEPTIDESPATHWAY		32	-0.413649	-1.44783	0.0440917	0.239048	804	tags=19%, list=8%, signal=20%
PI3K.CASCADE	PI3K.CASCADE		46	-0.391571	-1.45072	0.0284281	0.23935	2170	tags=35%, list=20%, signal=43%
IRS.RELATED.EVENTS.TRIGGERED.BY.IGF1R	IRS.RELATED.EVENTS.TRIGGERED.BY.IGF1R		65	-0.364548	-1.44968	0.0306644	0.23952	2380	tags=37%, list=22%, signal=47%
SIGNALING.BY.ERBB2	SIGNALING.BY.ERBB2		116	-0.32253	-1.43717	0.0184874	0.240505	1608	tags=26%, list=15%, signal=30%
WP655.P53.PATHWAY	WP655.P53.PATHWAY		38	-0.412164	-1.45106	0.0485612	0.240623	2952	tags=45%, list=28%, signal=62%
CELL.DEATH.SIGNALLING.VIA.NRAGE.NRIF.AND.NADE	CELL.DEATH.SIGNALLING.VIA.NRAGE.NRIF.AND.NADE		46	-0.386039	-1.44292	0.0363951	0.241556	2212	tags=41%, list=21%, signal=52%
RNO05215	RNO05215		68	-0.366275	-1.44454	0.0265487	0.242462	1356	tags=26%, list=13%, signal=30%
NRAGE.SIGNALS.DEATH.THROUGH.JNK	NRAGE.SIGNALS.DEATH.THROUGH.JNK		35	-0.418342	-1.45106	0.0412186	0.242495	2212	tags=43%, list=21%, signal=54%
IRS.RELATED.EVENTS	IRS.RELATED.EVENTS		64	-0.364345	-1.4375	0.0300501	0.243321	1405	tags=27%, list=13%, signal=30%
PI.METABOLISM	PI.METABOLISM		44	-0.389147	-1.43789	0.0499109	0.244477	2236	tags=34%, list=21%, signal=43%
RNO05146	RNO05146		70	-0.357718	-1.43836	0.0327022	0.245572	1776	tags=29%, list=17%, signal=34%
SIGNALING.BY.FGFR.MUTANTS	SIGNALING.BY.FGFR.MUTANTS		25	-0.445198	-1.43253	0.0419708	0.246095	3024	tags=44%, list=28%, signal=61%
RNO04151	RNO04151		221	-0.291563	-1.41256	0.00638978	0.247017	1434	tags=21%, list=13%, signal=24%
RNO04390	RNO04390		103	-0.327672	-1.4106	0.0266223	0.247402	1783	tags=28%, list=17%, signal=33%
NUCLEAR.SIGNALING.BY.ERBB4	NUCLEAR.SIGNALING.BY.ERBB4		24	-0.443181	-1.43024	0.0494297	0.248174	2975	tags=46%, list=28%, signal=63%
METABOLISM.OF.LIPIDS.AND.LIPOPROTEINS	METABOLISM.OF.LIPIDS.AND.LIPOPROTEINS		437	-0.275436	-1.41267	0.00286944	0.248365	1945	tags=26%, list=18%, signal=30%
RNO05202	RNO05202		107	-0.327229	-1.41422	0.0255973	0.248848	1922	tags=30%, list=18%, signal=36%
INSULIN.RECEPTOR.SIGNALLING.CASCADE	INSULIN.RECEPTOR.SIGNALLING.CASCADE		66	-0.362102	-1.42766	0.0243478	0.249166	1405	tags=27%, list=13%, signal=31%
